# Supplementary material for: Analysis of GCRV Pathogenesis and Therapeutic Measures Through Proteomic and Metabolomic Investigations in GCRV-Infected Tissues of Grass Carp (Ctenopharyngodon idella)
Source: Int J Mol Sci. 2024 Nov 4;25(21):11852. doi: 10.3390/ijms252111852 (PMC11546743; doi:10.3390/ijms252111852)
Supplement: Supplementary file 1 [file ijms-25-11852-s001.zip]

Archive with 13 entries (13 files):
- Supplementary Figures.pdf
- Supplementary Table S1.xls
- Supplementary Table S10.xls
- Supplementary Table S11.pdf
- Supplementary Table S12.pdf
- Supplementary Table S2.xls
- Supplementary Table S3.xls
- Supplementary Table S4.xls
- Supplementary Table S5.xls
- Supplementary Table S6.xls
- Supplementary Table S7.xls
- Supplementary Table S8.xls
- Supplementary Table S9.xls
