# Supplementary material for: Analysis of GCRV Pathogenesis and Therapeutic Measures Through Proteomic and Metabolomic Investigations in GCRV-Infected Tissues of Grass Carp (Ctenopharyngodon idella)
Source: Int J Mol Sci. 2024 Nov 4;25(21):11852. doi: 10.3390/ijms252111852 (PMC11546743; doi:10.3390/ijms252111852)
Supplement: Supplementary file 1 [file ijms-25-11852-s001.zip › Supplementary Table S6.xls]

Metabolite ID	Fold Change	pvalue	qvalue	Sample	Ion Mode	RT	CalcMz	Formula	Name	Delta Mass Da	Delta Mass ppm	Match	Level	Database	KEGG ID	HMDB ID	Super Class	Sub Class	Class	Final Class	Super Pathway	Sub Pathway	Pathway	State	20231025_QC_06	20231025_QC_07	20231025_QC_08	20231025_QC_09	20231025_QC_10	20231025_QC_11	20231025_QC_12	20231025_QC_13	20231025_QC_14	20231025_QC_15	20231025_QC_16	C_K01	C_K04	C_K07	GCRV_K01	GCRV_K05	GCRV_K08	C_G01	C_G04	C_G07	GCRV_G01	GCRV_G05	GCRV_G08	C_S01	C_S04
1.163_149.02769	1.00747587031223	0.831885274298332	0.891474473455991	GCRV_G:C_G	NEG	1.163	149.02769	C5 H10 O3 S	2-Hydroxy-4-(methylthio)butanoic acid	-0.00010093633426322	-0.672751629079339	87.1830585331172	level1	Masslist	NA	NA	NA	NA	NA	NA	NA	NA	NA	Non-significant	1114964.98122534	1137536.69142328	1148401.14961136	659932.729415823	1154327.84612767	1046854.4482883	1001464.71523551	999067.595700248	993695.406221999	1041407.57265463	1068368.38666858	815640.666798993	1971159.65343611	1084862.97739249	838307.246610858	354916.008791965	1210344.25948668	581145.358062742	1286354.72923057	801925.831094464	850934.724686348	1016103.05871519	822344.416960213	619889.340152374	1065218.50958333
9.366_303.25303	3.81373432311772	0.0435594878193779	0.174636032278448	GCRV_G:C_G	POS	9.366	303.25303	C17 H34 O4	rac-Glycerol 1-myristate	5.17506005621726e-05	0.171220298417074	97.7155783458005	level1	BMDB	NA	NA	NA	NA	NA	NA	NA	NA	NA	Up	11921406.8061646	11798150.0635519	11972622.5434963	11680756.601593	12740398.4254019	11452024.7627941	11946998.1605015	11942687.1311187	11604279.0536203	12548578.6327675	11795101.5096391	2126648.76171348	1565557.51614915	1349711.85027895	2071867.9997911	6044462.74739285	2658971.47432721	1830168.84190879	1658546.9706427	675379.879523075	5767092.68495931	5185653.17398289	4928008.80666919	31722067.321849	5979734.93966093
C06468	0.489496521899796	0.00966247349237998	0.106117003160171	GCRV_G:C_G	NEG	0.662	215.03255	C6 H12 O6	D-Psicose	35.9764353444201	199798.725060155	77.3100880811149	level1	BMDB	C06468	NA	Carbohydrates	Ketoses [Fig]	Monosaccharides	Carbohydrates	NA	NA	NA	Down	41798655.6791412	43652178.9453548	41062818.6198099	40546746.3996617	43780934.5121828	42393162.4569385	40828166.0316878	42565080.4664706	41981265.3519452	41701181.2336894	42771761.1634357	34154679.1225574	34095671.1778983	34394893.821461	5105125.80297411	6350422.99607246	3050930.03788935	34763870.58495	43922824.8537775	29786355.3064945	19959222.2383682	17566865.1822151	15571093.6390629	42696738.7191478	83664385.1088305
HMDB0000014	1.5844148842537	0.0187523914312087	0.127027060310273	GCRV_G:C_G	POS	1.006	228.09803	C9 H13 N3 O4	Deoxycytidine	0.00015479103376492	0.681626759620626	92.7062509201955	level1	BMDB	C00881	HMDB0000014	Nucleosides, nucleotides, and analogues	Pyrimidine 2'-deoxyribonucleosides	Pyrimidine nucleosides	Nucleic acids and analogues	Nucleotide metabolism	Pyrimidine metabolism	map00240 Pyrimidine metabolism; map01100 Metabolic pathways; map01232 Nucleotide metabolism; map02010 ABC transporters	Up	15016978.2814551	15016978.4321044	15016978.0737233	15016978.4598853	15016978.2704317	15016978.3019433	15016978.3045707	15016978.3027948	15016978.3106092	15016978.2882351	15016978.3113656	1328055.48149222	1208396.97813599	1073227.02120617	1310804.59252229	756581.064063886	1482171.69903414	32268316.0386247	24434787.4720919	32059082.6567015	50814481.8811732	47606999.5529842	42214647.4883974	32296978.5564394	32652673.8910188
HMDB0000017	0.635200558068156	0.159885332787674	0.326512344086658	GCRV_G:C_G	NEG	2.938	182.04575	C8 H9 N O4	4-Pyridoxic acid	-0.00013521378949121	-0.738658601754223	94.7713756953864	level1	Decode	C00847	HMDB0000017	Organoheterocyclic compounds	Pyridinecarboxylic acids and derivatives	Pyridines and derivatives	Pyridine and derivatives	Metabolism of cofactors and vitamins	Vitamin B6 metabolism	map00750 Vitamin B6 metabolism; map01100 Metabolic pathways; map01120 Microbial metabolism in diverse environments	Non-significant	10625017.1411743	11758992.2467435	10891903.5122889	10642607.6956518	10836203.4744983	10989801.5047459	11207575.4036213	10889465.683416	7608078.84558405	15400438.206363	11035614.4447071	23998759.5278473	22024172.8257459	20447778.6194178	11717716.6846339	4775715.38251141	4872908.44977026	790527.461549034	1481202.00464135	1332883.81895019	732866.191192951	812934.00883746	743852.170310769	1519173.02667113	3310991.73648307
HMDB0000030	0.716665631973105	0.121145686335227	0.286564112089429	GCRV_G:C_G	POS	4.238	245.09567	C10 H16 N2 O3 S	Biotin	0.00022592978768898	0.925607308976697	79.3850505593414	level1	BMDB	C00120	HMDB0000030	Organoheterocyclic compounds	NA	Biotin and derivatives	Biotin and derivatives	Metabolism of cofactors and vitamins	Biotin metabolism	map00780 Biotin metabolism; map01100 Metabolic pathways; map01240 Biosynthesis of cofactors; map02010 ABC transporters; map04977 Vitamin digestion and absorption	Non-significant	340414.880201385	327540.778557326	320473.236684156	342139.499096218	328835.573792391	329100.859761773	334219.764223331	330807.833181015	339882.556516208	327504.481343544	328447.166383152	164312.172321434	123731.593036448	179814.856733666	50066.6326897916	29351.4591459628	49066.6789399167	16189.5073441157	12147.1407337525	10614.7243599064	8976.38351711831	9680.56452634988	9258.16190086931	310502.80561187	479722.94645789
HMDB0000033	0.997396827636839	0.975516976635239	0.984773707070464	GCRV_G:C_G	NEG	0.992	225.09901	C9 H14 N4 O3	Carnosine	-0.00030754230789398	-1.36016516632596	82.4987198360526	level1	BMDB	C00386	HMDB0000033	Organic acids and derivatives	Hybrid peptides	Peptidomimetics	Organic acids	Amino acid metabolism	Histidine metabolism	map00340 Histidine metabolism; map00410 beta-Alanine metabolism; map01100 Metabolic pathways	Non-significant	733855.789732818	746071.930087449	675239.206425119	1214938.79632761	696613.799530806	581951.12683837	1209594.83722093	808186.163159402	772798.37372063	903453.078161754	605635.697900813	57337.8886149914	60577.6189785383	63754.3429203039	470772.961739881	571354.508006785	267571.817641891	43419.8723569369	48975.5093202236	49462.5990146229	47274.1246975201	44828.6774557127	49385.8977637199	193962.251211425	50583.9236876122
HMDB0000039	1.00448818111423	0.939499608722356	0.963337311950504	GCRV_G:C_G	POS	1.779	89.11539	C4 H8 O2	Butyric acid	0.0556797155380195	632.347294584988	73.900006205428	level1	Decode	C00246	HMDB0000039	Lipids and lipid-like molecules	Fatty acids and conjugates	Fatty Acyls	Fatty acyls[FA]	Carbohydrate metabolism	Butanoate metabolism	map00650 Butanoate metabolism; map01100 Metabolic pathways; map04973 Carbohydrate digestion and absorption; map04974 Protein digestion and absorption	Non-significant	66583387.3952186	59275427.9548775	59947987.3476579	57389137.900615	59922962.7787915	58812145.3543429	63545791.5775202	57627462.8200124	60172851.6435961	63619344.382323	59408801.8050212	104943443.506545	68814253.5438161	114905639.426552	59229008.0040736	77188712.8581351	56994816.2658158	162535774.813305	134445456.176722	96400341.0160092	154081247.000559	105880424.310226	135185468.437413	53682671.6525847	94020507.8719437
HMDB0000055	2.33876169118567	0.203782141981005	0.371265447110901	GCRV_G:C_G	POS	0.782	360.15021	C12 H22 O11	D-Cellobiose	17.0267189559107	49768.8165468746	96.5842905384916	level1	BMDB	C06422	HMDB0000055	Organic oxygen compounds	Carbohydrates and carbohydrate conjugates	Organooxygen compounds	Carbohydrates	NA	NA	NA	Non-significant	1240102.38228823	1953633.47145124	1231391.65319258	1126803.22035551	1235107.8954441	1358941.61268876	1320235.25718786	1355208.74686037	1432360.30937356	1426461.09055357	1178221.27806626	67325.6224842713	46771.571610252	53461.9833556323	55757.7068564924	47956.6608201031	49383.2835317591	57768.5006365368	58973.8714267591	60761.0933040252	218921.818108112	137365.720220345	58850.7665253351	175180.44525335	983488.39597898
HMDB0000063	1.96457586759203	0.0275956642996146	0.143898481408968	GCRV_G:C_G	POS	6.551	363.21672	C21 H30 O5	Cortisol	0.00012293119448258	0.339392683653082	83.5057280870489	level1	BMDB	C00735	HMDB0000063	Lipids and lipid-like molecules	Hydroxysteroids	Steroids and steroid derivatives	Steroids and derivatives	Lipid metabolism	Steroid hormone biosynthesis	map00140 Steroid hormone biosynthesis; map01100 Metabolic pathways; map04080 Neuroactive ligand-receptor interaction; map04927 Cortisol synthesis and secretion; map04934 Cushing syndrome; map04960 Aldosterone-regulated sodium reabsorption; map04976 Bile secretion; map05200 Pathways in cancer; map05215 Prostate cancer; map07225 Glucocorticoid and mineralocorticoid receptor agonists/antagonists	Up	2399125.28038381	2338620.16127709	2282968.46294782	2263385.19434567	2398216.28538645	2345517.362019	2341651.82007192	2288302.15371578	2414598.80864782	2353790.41749136	2279026.49806185	595954.642321948	586741.323850891	709693.00773612	1099158.89792655	1017205.31359015	859304.702347357	1961422.54132533	1557690.87797608	2078824.82078003	4809941.01002948	2976206.20352959	3211427.16117554	1536507.09623404	1447676.31956244
HMDB0000064	1.53456195664563	0.0447397662462073	0.176444612045743	GCRV_G:C_G	POS	0.704	132.07681	C4 H9 N3 O2	Creatine	5.33394633919215e-05	0.406955645421611	97.8170434081742	level1	BMDB	C00300	HMDB0000064	Organic acids and derivatives	Amino acids, peptides, and analogues	Carboxylic acids and derivatives	Amino acids, peptides, and analogues	Amino acid metabolism	Glycine, serine and threonine metabolism	map00260 Glycine, serine and threonine metabolism; map00330 Arginine and proline metabolism; map01100 Metabolic pathways	Up	2856059430.55303	2932761448.89567	2856701005.15743	2968936052.46391	2969878694.12556	2874533680.65651	2923623916.31947	2884213344.47954	2951992260.04377	2899183760.93821	2899378068.19022	925930216.41439	1156296732.98354	1169000010.37092	1484104853.24785	1695923238.80623	2253549466.55326	1949710579.53127	2009341362.25602	2091814733.74492	2645154602.9342	2956909673.49957	3683365528.57275	395887932.545385	485766978.963281
HMDB0000070	0.71586674351756	0.0137434599107528	0.115414744046055	GCRV_G:C_G	POS	0.59	147.11297	C6 H11 N O2	Pipecolate	0.00018160066034056	1.40689570376757	93.4508519702354	level1	BMDB	C00408	HMDB0000070	Organic acids and derivatives	Amino acids, peptides, and analogues	Carboxylic acids and derivatives	Amino acids, peptides, and analogues	Amino acid metabolism	Lysine degradation	map00310 Lysine degradation; map00960 Tropane, piperidine and pyridine alkaloid biosynthesis; map01060 Biosynthesis of plant secondary metabolites; map01064 Biosynthesis of alkaloids derived from ornithine, lysine and nicotinic acid; map01100 Metabolic pathways; map01110 Biosynthesis of secondary metabolites; map01120 Microbial metabolism in diverse environments	Down	782026673.868256	789231284.74933	796663848.612455	798082636.506982	814320969.145109	799185600.56288	809061799.686331	712047584.81324	816768334.349876	812117621.12525	808283469.808346	1000357009.0137	947039746.919583	1134763552.20695	1570146190.99098	1117451350.67794	1070051660.93654	646378110.591165	737367233.126504	623701216.128893	528890874.555412	478372410.55716	429800946.470314	901101297.403703	701144642.50138
HMDB0000089	0.341693680593864	0.0320961289043328	0.152357881037146	GCRV_G:C_G	POS	0.725	244.0928	C9 H13 N3 O5	Cytidine	7.98278955471687e-06	0.0328394284526265	89.5001143605855	level1	BMDB	C00475	HMDB0000089	Nucleosides, nucleotides, and analogues	NA	Pyrimidine nucleosides	Nucleic acids and analogues	Nucleotide metabolism	Pyrimidine metabolism	map00240 Pyrimidine metabolism; map01100 Metabolic pathways; map01232 Nucleotide metabolism; map02010 ABC transporters	Down	40275392.8724872	42116960.5929454	44038743.6151868	42580882.6803565	44624575.1522026	42552603.545025	43101839.346454	41496254.4013163	44119431.5991662	42580085.7100207	41779630.788851	1356754.68375842	1932015.66536427	558982.752773427	482544.750822414	2021203.19851495	1949435.4110001	113147195.433749	207846624.762686	101992545.640165	45855800.3501048	42872348.1095962	55803619.7240293	72221568.7307832	92020998.9972418
HMDB0000094	0.803281111304473	0.0538988814943883	0.192404257217565	GCRV_G:C_G	NEG	0.582	191.01953	C6 H8 O7	Citrate	-0.00019164167471785	-0.997993366988775	96.8624800002739	level1	BMDB	C00158	HMDB0000094	Organic acids and derivatives	Tricarboxylic acids and derivatives	Carboxylic acids and derivatives	Organic acids	Carbohydrate metabolism	Citrate cycle (TCA cycle)	map00020 Citrate cycle (TCA cycle); map00250 Alanine, aspartate and glutamate metabolism; map00630 Glyoxylate and dicarboxylate metabolism; map00720 Carbon fixation pathways in prokaryotes; map01053 Biosynthesis of siderophore group nonribosomal peptides; map01060 Biosynthesis of plant secondary metabolites; map01061 Biosynthesis of phenylpropanoids; map01062 Biosynthesis of terpenoids and steroi…	Non-significant	26229118.8522067	26997900.2687095	25900212.7294221	25478283.7561908	27019489.6036749	26318163.2116313	26351068.3943402	26339020.2087911	25920396.3184702	26426483.3916271	26564963.3512935	3671117.04942317	2427908.29430143	2222217.97370473	13934815.5891176	23221963.7411163	21431156.5754082	90234462.3284578	95886874.3206639	90173794.0142791	72964757.7211631	82194594.7375354	66783307.1486126	23983965.0466408	21851546.1248526
HMDB0000097	1.09724451399915	0.321676176424997	0.490960251019066	GCRV_G:C_G	POS	0.656	104.10709	C5 H13 N O	Choline	0.00010018057992056	0.971686302934634	95.2841637903	level1	BMDB	C00114	HMDB0000097	Organic nitrogen compounds	Quaternary ammonium salts	Organonitrogen compounds	Quaternary ammonium salts	Amino acid metabolism	Glycine, serine and threonine metabolism	map00260 Glycine, serine and threonine metabolism; map00552 Teichoic acid biosynthesis; map00564 Glycerophospholipid metabolism; map01100 Metabolic pathways; map02010 ABC transporters; map04725 Cholinergic synapse; map04976 Bile secretion; map05231 Choline metabolism in cancer	Non-significant	2477242270.83393	2518799913.75035	2443461469.60181	2513580333.17157	2479857588.20673	2486393790.79423	2486499869.3852	2486306600.79222	2482388456.83733	2495257935.33293	2481765730.75868	5149645520.12458	5545908887.93185	5969599066.2264	3941223061.58782	3406875956.04978	3364653426.00504	4324610869.87764	4337707033.57908	3516680608.09673	4310936209.8926	4199127832.49035	4853275260.42288	1588825656.67011	2471157515.71988
HMDB0000123	0.905508337689463	0.433521419000487	0.591184070511838	GCRV_G:C_G	NEG	0.668	74.02464	C2 H5 N O2	Glycine	-0.00011314479280599	-1.50795327401004	94.5819061147527	level1	BMDB	C00037	HMDB0000123	Organic acids and derivatives	Amino acids, peptides, and analogues	Carboxylic acids and derivatives	Amino acids	Lipid metabolism	Primary bile acid biosynthesis	map00120 Primary bile acid biosynthesis; map00230 Purine metabolism; map00260 Glycine, serine and threonine metabolism; map00310 Lysine degradation; map00440 Phosphonate and phosphinate metabolism; map00460 Cyanoamino acid metabolism; map00470 D-Amino acid metabolism; map00480 Glutathione metabolism; map00630 Glyoxylate and dicarboxylate metabolism; map00680 Methane metabolism; map00730 Thiamine …	Non-significant	2841129.05618853	2731657.75223297	3023441.76915719	2668214.72495401	2822788.93232232	2684233.18618286	2807711.16972289	2791392.23278752	2955412.7812663	2688503.94164606	2805925.34419497	4376356.88995717	3906712.71113173	4591356.80835708	4961324.14576046	3222446.26012989	3439178.32229064	2740771.5808127	2916401.73184007	2152006.21952298	2541993.29029296	2218520.66183684	2310763.22476924	4440768.53128583	4770902.36994554
HMDB0000125	1.01381559542778	0.898485234334999	0.936350149123667	GCRV_G:C_G	POS	1.064	308.09102	C10 H17 N3 O6 S	L-Glutathione reduced	-6.55355250955836e-05	-0.21341250777689	94.979932963693	level1	BMDB	C00051	HMDB0000125	Organic acids and derivatives	Amino acids, peptides, and analogues	Carboxylic acids and derivatives	Amino acids, peptides, and analogues	Amino acid metabolism	Cysteine and methionine metabolism	map00270 Cysteine and methionine metabolism; map00480 Glutathione metabolism; map01100 Metabolic pathways; map01240 Biosynthesis of cofactors; map02010 ABC transporters; map04216 Ferroptosis; map04918 Thyroid hormone synthesis; map04976 Bile secretion; map05208 Chemical carcinogenesis - reactive oxygen species; map05415 Diabetic cardiomyopathy	Non-significant	2881152.6736247	2881449.52916168	3264722.04420904	3390581.52697634	3696018.72404642	3015502.33930191	3422452.96319072	3010128.75287953	3155573.47237267	3346534.76367104	3086223.68171991	121530.375728653	110037.047634297	112193.2792873	121243.279135921	108312.2263079	101230.544930752	87493.9822645419	94160.603910383	87573.1810861405	79387.069453544	98249.2835087604	95310.9562091631	91810.0802061539	95190.5438607187
HMDB0000126	1.45235344909943	0.108581631100715	0.271388667130643	GCRV_G:C_G	POS	0.71	173.02108	C3 H9 O6 P	Sn-glycerol 3-phosphate	0.00011292648150629	0.656497118149971	91.0403070410047	level1	BMDB	C00093	HMDB0000126	Lipids and lipid-like molecules	Glycerophosphates	Glycerophospholipids	Glycerophospholipids[GP]	Lipid metabolism	Glycerolipid metabolism	map00561 Glycerolipid metabolism; map00564 Glycerophospholipid metabolism; map01100 Metabolic pathways; map01110 Biosynthesis of secondary metabolites; map02010 ABC transporters; map05231 Choline metabolism in cancer	Non-significant	2266937.67183436	1825065.900003	2282285.97008784	4619960.23221577	2612740.30469222	2163529.57447018	3423272.78618525	2308020.95397688	2406534.88451358	2175257.56090825	3014514.90773707	7119678.29030219	8621443.31280699	9102748.30015178	5145753.74206488	4774819.20372399	5479213.26378311	4854093.30670994	5565699.12267036	3481964.55914181	5254781.65639255	7281391.80459521	7654091.24983447	274472.927499652	485060.35968777
HMDB0000132	1.20620783390011	0.338976844061665	0.506721235807593	GCRV_G:C_G	POS	1.292	152.05683	C5 H5 N5 O	Guanine	0.0001417725528654	0.938583958057503	96.7963219446222	level1	BMDB	C00242	HMDB0000132	Organoheterocyclic compounds	Purines and purine derivatives	Imidazopyrimidines	Purines and derivatives	Nucleotide metabolism	Purine metabolism	map00230 Purine metabolism; map01100 Metabolic pathways; map01232 Nucleotide metabolism	Non-significant	37068063.178406	37068064.371087	37068063.0171589	37068063.6432809	37068063.5438344	37068063.5502574	37068063.5506074	37068063.5514927	37068063.5337359	37068063.5794153	37068063.5382916	3867483.47641199	7587248.98151491	2643887.70416929	2970665.30575991	15175109.6114126	14045187.7816019	70174494.2473042	115442008.499276	66803840.9308437	94926579.5324141	99090220.39775	110454596.049303	80839780.4885345	91595192.2647062
HMDB0000133	1.16666166762747	0.468692184009795	0.619563680370637	GCRV_G:C_G	NEG	1.674	282.08395	C10 H13 N5 O5	Guanosine	-0.00044446462862879	-1.57003782964209	98.6393293001719	level1	BMDB	C00387	HMDB0000133	Nucleosides, nucleotides, and analogues	NA	Purine nucleosides	Purines and derivatives	Nucleotide metabolism	Purine metabolism	map00230 Purine metabolism; map01100 Metabolic pathways; map01232 Nucleotide metabolism; map02010 ABC transporters	Non-significant	14212642.1454417	11378023.2222557	14092746.6323745	13827368.4202197	14481002.7742475	15142054.875631	12779976.7211726	13863873.8222015	13739108.7177942	13747495.5275184	13322447.686404	794509.397428678	1688129.40433267	541683.904442393	584890.773283531	2926454.05927919	3623403.29308772	22887581.4898569	44526537.8374936	21757415.0682657	34560049.9837932	30922548.406842	38550412.6322543	25759686.7926384	32951319.4300162
HMDB0000134	1.4017010497394	0.472214711733334	0.622567155697999	GCRV_G:C_G	NEG	0.634	115.00372	C4 H4 O4	Fumaric acid	2.45277838217817e-05	0.211426438801065	95.5316253110975	level1	Decode	C00122	HMDB0000134	Organic acids and derivatives	Dicarboxylic acids and derivatives	Carboxylic acids and derivatives	Organic acids	Carbohydrate metabolism	Citrate cycle (TCA cycle)	map00020 Citrate cycle (TCA cycle); map00190 Oxidative phosphorylation; map00220 Arginine biosynthesis; map00250 Alanine, aspartate and glutamate metabolism; map00350 Tyrosine metabolism; map00360 Phenylalanine metabolism; map00620 Pyruvate metabolism; map00643 Styrene degradation; map00650 Butanoate metabolism; map00720 Carbon fixation pathways in prokaryotes; map00760 Nicotinate and nicotinamid…	Non-significant	15862648.8470619	16914289.6633756	16472957.206733	16345752.8239966	17203715.1349643	17127688.6753954	17488744.2904842	18897757.7656444	10002087.4344865	20350259.6198486	19839586.9276567	26951095.003017	25311385.5852134	27132164.8343819	15038274.0898276	14715682.9367276	14298330.8557492	16306703.6627918	16259797.7804793	17010144.5591412	26594260.7556351	11940890.2355186	30956485.7529864	17295502.2412697	20003410.6310269
HMDB0000148	0.886710583088593	0.0467408669460782	0.180007292969627	GCRV_G:C_G	POS	0.68	148.06046	C5 H9 N O4	L-Glutamic acid	3.88296614346473e-05	0.264051871104899	96.0232433212473	level1	BMDB	C00025	HMDB0000148	Organic acids and derivatives	Amino acids, peptides, and analogues	Carboxylic acids and derivatives	Amino acids	Amino acid metabolism	Arginine biosynthesis	map00220 Arginine biosynthesis; map00250 Alanine, aspartate and glutamate metabolism; map00330 Arginine and proline metabolism; map00332 Carbapenem biosynthesis; map00340 Histidine metabolism; map00430 Taurine and hypotaurine metabolism; map00470 D-Amino acid metabolism; map00480 Glutathione metabolism; map00524 Neomycin, kanamycin and gentamicin biosynthesis; map00630 Glyoxylate and dicarboxylat…	Non-significant	499593068.942686	520822568.09546	495373618.490434	527034535.890324	528438370.16993	510913086.817362	508866789.801331	520348792.199953	517661298.508394	500364650.511129	518437898.988984	957033921.38248	929275223.508971	1105710040.65439	1003653160.2295	810068351.436313	783083938.381204	697805198.932295	724682870.8765	652369033.23299	626435749.23277	602406593.733027	610955408.697894	511982931.175164	576969494.186446
HMDB0000157	0.967069676694803	0.517825756223976	0.660657768318966	GCRV_G:C_G	NEG	1.128	135.03121	C5 H4 N4 O	Hypoxanthine	-2.31845502014494e-05	-0.170426374698917	98.5154518132827	level1	BMDB	C00262	HMDB0000157	Organoheterocyclic compounds	Purines and purine derivatives	Imidazopyrimidines	Purines and derivatives	Nucleotide metabolism	Purine metabolism	map00230 Purine metabolism; map01100 Metabolic pathways; map01232 Nucleotide metabolism	Non-significant	137976640.96383	140771515.587429	138718895.334167	137930635.825844	137389305.2722	140644221.104679	137505702.155537	137658003.474302	138663975.88042	137445098.393425	140804742.163002	276777483.592151	241931694.806471	289614406.089356	224506059.486072	183863213.968812	178891636.512814	208347681.191865	206977819.040462	207695176.087251	188467920.552479	194889066.972735	219147416.497338	89177206.5639033	115583521.206118
HMDB0000158	0.843676492575395	0.167938483876682	0.3335456053635	GCRV_G:C_G	POS	1.322	182.08139	C9 H11 N O3	L-Tyrosine	0.00022237355892684	1.22808183489597	94.2573978443399	level1	BMDB	C01536	HMDB0000158	Organic acids and derivatives	Amino acids, peptides, and analogues	Carboxylic acids and derivatives	Amino acids	NA	NA	NA	Non-significant	1534244673.64702	1578437398.17374	1599707196.98798	1602096533.17763	1661686534.5304	1565547836.08226	1670663530.85712	1578705983.45301	1591106109.43797	1572138553.12058	1598512982.49094	1596626854.15484	1473092817.09835	1657970035.42345	1792870733.72229	1188667904.06664	1427652563.56432	1324760984.00731	1426815265.06078	1087930179.22587	1093646021.70603	1155819703.11511	989835591.822589	1509363273.37379	1286940031.38504
HMDB0000159	0.860891851035811	0.0580925743233627	0.19834675247538	GCRV_G:C_G	POS	2.729	166.08625	C9 H11 N O2	L-Phenylalanine	-9.00857628494123e-06	-0.0545713110485724	99.0100374111622	level1	BMDB	C02057	HMDB0000159	Organic acids and derivatives	Amino acids, peptides, and analogues	Carboxylic acids and derivatives	Amino acids	NA	NA	NA	Non-significant	5121019074.7319	5165271587.18542	5199003817.42189	5165910471.95014	5225361774.75128	5145256402.69806	5174204181.18644	5166459988.99068	5222375947.08733	5147685902.0528	5149824960.79547	5769331258.09594	5339179974.26308	6159244844.18797	6953316775.69306	5689793779.01398	5645458966.52202	4061260851.88067	4306081169.95853	3766811492.8617	3771883772.41036	3288965775.00237	3385344332.61082	5413448899.08741	3976145156.48643
HMDB0000162	1.05412018920791	0.336663746347769	0.504814562675319	GCRV_G:C_G	POS	0.721	116.07074	C5 H9 N O2	L-Proline	0.000137280780649	1.19308890568727	96.345637835666	level1	BMDB	C00148	HMDB0000162	Organic acids and derivatives	Amino acids, peptides, and analogues	Carboxylic acids and derivatives	Amino acids	Amino acid metabolism	Arginine and proline metabolism	map00330 Arginine and proline metabolism; map00332 Carbapenem biosynthesis; map00333 Prodigiosin biosynthesis; map00401 Novobiocin biosynthesis; map00404 Staurosporine biosynthesis; map00470 D-Amino acid metabolism; map00970 Aminoacyl-tRNA biosynthesis; map01100 Metabolic pathways; map01110 Biosynthesis of secondary metabolites; map01230 Biosynthesis of amino acids; map02010 ABC transporters; map…	Non-significant	2176291868.2155	2182709981.24693	2200493131.96662	2282113591.69762	2257315765.93386	2216211245.97113	2252125373.53166	2194184089.86261	2287975196.99576	2169839187.41779	2202987908.68214	3570523327.90994	3368190092.00277	3832038870.10224	3400657306.5909	2830890463.16556	2778783181.85676	2395097802.22013	2380553636.54468	2303182453.78091	2689026312.79259	2349301561.95577	2423613847.43333	2887287266.72621	2587633540.46111
HMDB0000167	0.891930527240831	0.35570450342594	0.522917355519218	GCRV_G:C_G	NEG	0.676	118.051	C4 H9 N O3	L-Threonine	3.09723075559987e-05	0.260144167739722	98.5728139034754	level1	BMDB	C00188	HMDB0000167	Organic acids and derivatives	Amino acids, peptides, and analogues	Carboxylic acids and derivatives	Amino acids	Amino acid metabolism	Glycine, serine and threonine metabolism	map00260 Glycine, serine and threonine metabolism; map00261 Monobactam biosynthesis; map00290 Valine, leucine and isoleucine biosynthesis; map00470 D-Amino acid metabolism; map00860 Porphyrin metabolism; map00970 Aminoacyl-tRNA biosynthesis; map01060 Biosynthesis of plant secondary metabolites; map01100 Metabolic pathways; map01110 Biosynthesis of secondary metabolites; map01120 Microbial metabol…	Non-significant	74784491.6737882	75509838.9109396	75799218.4405663	75679603.5587163	79488177.8429713	75288213.1216779	75808876.0127739	76242398.7477957	75905033.8603845	75791372.2071222	76497597.4922352	102865521.450747	103714092.963143	115679849.160993	126078185.22223	86632273.718486	90955180.7790292	74065332.6575056	76329170.2131799	58505886.141942	70243996.3794133	59360953.2320561	56719684.5013781	94764698.8302233	89158654.053949
HMDB0000175	0.388578828263829	0.0218311549920493	0.133692399119097	GCRV_G:C_G	NEG	0.711	347.03943	C10 H13 N4 O8 P	Inosine 5'-phosphate	-0.00039675705437503	-1.13995219247169	97.4589561981913	level1	BMDB	C00130	HMDB0000175	Nucleosides, nucleotides, and analogues	Purine ribonucleotides	Purine nucleotides	Purines and derivatives	Nucleotide metabolism	Purine metabolism	map00230 Purine metabolism; map01060 Biosynthesis of plant secondary metabolites; map01065 Biosynthesis of alkaloids derived from histidine and purine; map01070 Biosynthesis of plant hormones; map01100 Metabolic pathways; map01110 Biosynthesis of secondary metabolites; map01232 Nucleotide metabolism; map01240 Biosynthesis of cofactors; map01523 Antifolate resistance; map04742 Taste transduction	Down	163072.729939282	159716.788272855	140179.084237464	152728.236683841	159682.859653948	154830.749117933	158319.146838626	158395.266975024	155884.602896804	150967.21916628	155518.863913739	1102.37249823914	2169.32671204596	2580.89816032321	1731.44656640008	2438.14163439472	2099.41511213308	3584.56481419588	5273.53752335709	4422.74150696504	1136.01569586304	2240.18722167851	1784.45182191614	2033.16706916473	4015.49420377789
HMDB0000177	0.636247997169826	0.0004866950249731	0.0537102080974678	GCRV_G:C_G	POS	0.603	156.07686	C6 H9 N3 O2	L-Histidine	0.00011133711666389	0.717982153537672	98.2118108032637	level1	BMDB	C00135	HMDB0000177	Organic acids and derivatives	Amino acids, peptides, and analogues	Carboxylic acids and derivatives	Amino acids	Amino acid metabolism	Histidine metabolism	map00340 Histidine metabolism; map00404 Staurosporine biosynthesis; map00410 beta-Alanine metabolism; map00470 D-Amino acid metabolism; map00970 Aminoacyl-tRNA biosynthesis; map01060 Biosynthesis of plant secondary metabolites; map01065 Biosynthesis of alkaloids derived from histidine and purine; map01100 Metabolic pathways; map01110 Biosynthesis of secondary metabolites; map01230 Biosynthesis of…	Down	144063905.331576	131566030.124297	144359772.576707	139947252.609668	144475775.882061	135468662.610276	140520700.048266	137655870.148927	145155551.044833	138817178.919118	139219253.655063	95432285.8739829	107604759.363222	124197960.722821	149586677.312423	101009704.09488	96854557.8620264	79549327.5717664	85859279.5545815	77177353.777109	53325753.4703836	52511120.1606382	48507958.1353203	95833174.6053558	64045159.1993674
HMDB0000182	0.557271034663889	0.0182957744875959	0.125677431041449	GCRV_G:C_G	NEG	0.943	145.09824	C6 H14 N2 O2	L-Lysine	-1.49060156218184e-05	-0.102022256547246	61.5887047392723	level1	BMDB	C00047	HMDB0000182	Organic acids and derivatives	Amino acids, peptides, and analogues	Carboxylic acids and derivatives	Amino acids	Amino acid metabolism	Lysine biosynthesis	map00300 Lysine biosynthesis; map00310 Lysine degradation; map00470 D-Amino acid metabolism; map00780 Biotin metabolism; map00960 Tropane, piperidine and pyridine alkaloid biosynthesis; map00970 Aminoacyl-tRNA biosynthesis; map00997 Biosynthesis of various other secondary metabolites; map01060 Biosynthesis of plant secondary metabolites; map01064 Biosynthesis of alkaloids derived from ornithine, …	Down	9346223.1581476	9122368.73992627	9328839.79261206	9104809.0079172	9643783.13882184	9075954.24330505	9159554.26238848	9416298.20673606	9092894.69721713	9268211.37938098	9445095.36968549	12594982.0263671	10182557.4933265	13568886.5994197	17181133.2493515	11076155.3465625	10353981.5262892	8980986.4932991	9698172.90244845	8461669.16992871	5895498.85705602	5092982.65860333	4136316.1007703	13548029.0474612	10161620.68786
HMDB0000187	0.926137665016448	0.374960152718769	0.540239497730122	GCRV_G:C_G	NEG	0.665	104.03535	C3 H7 N O3	L-Serine	2.13840682334876e-05	0.203575212880092	96.0022943899461	level1	BMDB	C00065	HMDB0000187	Organic acids and derivatives	Amino acids, peptides, and analogues	Carboxylic acids and derivatives	Amino acids	Amino acid metabolism	Glycine, serine and threonine metabolism	map00260 Glycine, serine and threonine metabolism; map00261 Monobactam biosynthesis; map00270 Cysteine and methionine metabolism; map00460 Cyanoamino acid metabolism; map00470 D-Amino acid metabolism; map00564 Glycerophospholipid metabolism; map00600 Sphingolipid metabolism; map00630 Glyoxylate and dicarboxylate metabolism; map00680 Methane metabolism; map00920 Sulfur metabolism; map00970 Aminoac…	Non-significant	53296818.1626183	53179924.4628195	52630934.0593791	53029033.019177	55627132.4775715	52973844.9760853	53205218.5031949	53265759.4835823	53997734.9221053	52444291.4930862	54138862.696838	79403108.8728858	79004623.7646547	87530918.8813027	84086720.856684	63093773.7824757	63607730.8045559	61133244.2646119	64118237.3686631	52658119.2029662	60050523.7934184	52785639.4398957	51932619.0691706	69437648.3144167	71523355.645732
HMDB0000190	1.41278291229968	0.170803978765043	0.336978463098509	GCRV_G:C_G	NEG	0.67	89.02439	C3 H6 O3	L-(+)-Lactic acid	-3.79864609101332e-05	-0.421923205383337	94.3177121367215	level1	mzCloud	C00186	HMDB0000190	Organic acids and derivatives	Alpha hydroxy acids and derivatives	Hydroxy acids and derivatives	Organic acids	Carbohydrate metabolism	Glycolysis / Gluconeogenesis	map00010 Glycolysis / Gluconeogenesis; map00051 Fructose and mannose metabolism; map00620 Pyruvate metabolism; map00640 Propanoate metabolism; map00643 Styrene degradation; map01100 Metabolic pathways; map01110 Biosynthesis of secondary metabolites; map01120 Microbial metabolism in diverse environments; map04024 cAMP signaling pathway; map04066 HIF-1 signaling pathway; map04922 Glucagon signaling…	Non-significant	310696253.777321	316760452.178455	314663255.457078	316029164.390911	317426951.562103	306913868.690489	318267439.046668	306873919.052161	309038475.962114	320660659.388398	317596772.280303	276282347.03388	223389935.021246	322114418.271562	349539758.085805	316250582.085145	337224577.261987	216106482.334593	216097316.06216	376038594.149288	369178097.595489	360013192.752484	412679750.837283	166421511.210769	166827833.808174
HMDB0000191	1.06873865953088	0.521937137467346	0.663251817259423	GCRV_G:C_G	POS	0.671	134.04487	C4 H7 N O4	L-Aspartic acid	8.34258287909506e-05	0.627085025040561	92.2072903399119	level1	Decode	C00049	HMDB0000191	Organic acids and derivatives	Amino acids, peptides, and analogues	Carboxylic acids and derivatives	Amino acids	Amino acid metabolism	Arginine biosynthesis	map00220 Arginine biosynthesis; map00250 Alanine, aspartate and glutamate metabolism; map00260 Glycine, serine and threonine metabolism; map00261 Monobactam biosynthesis; map00270 Cysteine and methionine metabolism; map00300 Lysine biosynthesis; map00340 Histidine metabolism; map00410 beta-Alanine metabolism; map00460 Cyanoamino acid metabolism; map00470 D-Amino acid metabolism; map00710 Carbon f…	Non-significant	165367206.889768	172563629.726583	167239368.309893	174784074.288902	172369869.771366	170014977.045543	169491999.896223	172289887.588278	171626562.531347	167561899.135645	170508752.530907	320383436.131263	306933817.137678	387132364.745535	321962821.999865	257288861.614667	263637156.583243	174714593.810519	184486349.580284	135246281.367546	185422780.05373	173813301.879574	169198782.263696	178279558.486658	176997416.79679
HMDB0000195	0.736211474194289	0.0376891630705746	0.163716910643358	GCRV_G:C_G	POS	2.108	269.08818	C10 H12 N4 O5	Inosine	0.00017271475780944	0.644263884432194	95.2864659472491	level1	BMDB	C00294	HMDB0000195	Nucleosides, nucleotides, and analogues	NA	Purine nucleosides	Purines and derivatives	Nucleotide metabolism	Purine metabolism	map00230 Purine metabolism; map01100 Metabolic pathways; map01232 Nucleotide metabolism; map02010 ABC transporters	Down	361408166.732131	317458340.020642	341997917.643345	408494586.914427	316530716.225001	364591636.962318	340962039.373586	346918183.238053	339452548.785537	351672247.920779	356425810.763969	125493231.096519	160086357.724457	84343782.5148724	133222487.111267	205661877.622962	175413853.466032	335880682.570922	385325555.022741	306943484.600009	217584581.294788	280177853.601938	259173187.771926	368547477.514364	271126249.983154
HMDB0000197	2.12107939970083	0.0934523045275966	0.250043171636929	GCRV_G:C_G	POS	5.241	176.0709	C10 H9 N O2	Indoleacetic acid	0.00029344017633548	1.67619443146693	76.3506209326483	level1	Decode	C00954	HMDB0000197	Organoheterocyclic compounds	Indolyl carboxylic acids and derivatives	Indoles and derivatives	Indole and derivatives	Amino acid metabolism	Tryptophan metabolism	map00380 Tryptophan metabolism; map01070 Biosynthesis of plant hormones; map01100 Metabolic pathways; map04075 Plant hormone signal transduction	Non-significant	357162.007434174	394907.517657397	410465.786200364	348288.585575391	369169.444531512	362785.454979925	385555.464974834	348814.866485168	372157.449772093	379027.829774886	387084.615366098	73303.1650465797	92731.8497593664	52269.0087424607	227274.215988902	375083.022494454	227194.945870643	87981.126545595	117976.045524085	229158.41717737	251083.218567518	442984.900113239	228846.59415985	86049.7222246385	100367.397897499
HMDB0000201	0.959162510815577	0.560157199476978	0.693207065210772	GCRV_G:C_G	POS	0.728	204.12321	C9 H17 N O4	O-ACETYLCARNITINE	0.00017563831389111	0.864720274282895	97.0880370661341	level1	BMDB	C02571	HMDB0000201	Lipids and lipid-like molecules	Fatty acid esters	Fatty Acyls	Fatty acyls[FA]	NA	NA	map04931 Insulin resistance	Non-significant	125895981.023535	121250716.078539	121399009.021382	124359825.187322	134321811.690925	126099800.861811	125997227.080958	120644301.232576	129868976.867968	128846774.802894	120111658.196392	4824124.01147716	3984059.13942249	2661153.77059715	17027699.4188014	60895205.756024	47647568.7559061	168306217.529645	174916161.143903	196946336.84893	158598304.339259	174384820.36479	185126456.740516	47541295.6789109	59742762.5969182
HMDB0000205	0.589143714584581	0.3793841172121	0.544156960928671	GCRV_G:C_G	NEG	3.486	163.03998	C9 H8 O3	Phenylpyruvic acid	-9.06660778525747e-05	-0.552682388021274	89.4695265669544	level1	Decode	C00166	HMDB0000205	Benzenoids	Phenylpyruvic acid derivatives	Benzene and substituted derivatives	Benzene and derivatives	Amino acid metabolism	Phenylalanine metabolism	map00360 Phenylalanine metabolism; map00400 Phenylalanine, tyrosine and tryptophan biosynthesis; map00470 D-Amino acid metabolism; map00960 Tropane, piperidine and pyridine alkaloid biosynthesis; map01060 Biosynthesis of plant secondary metabolites; map01100 Metabolic pathways; map01110 Biosynthesis of secondary metabolites; map01210 2-Oxocarboxylic acid metabolism; map01230 Biosynthesis of amino…	Non-significant	3624208.38882681	3575364.64531621	3630742.6283905	3604888.43177749	3670972.36433922	3603938.7078165	3631570.77248024	3619483.19168525	3535515.18723774	3574501.5922196	3738916.72516836	398887.167476302	633155.128820736	693007.621691911	1815097.82250893	2535172.19892877	1237706.32040191	2414094.11517363	8141437.68062915	3107284.96040482	2160868.90632792	4893139.02288459	995354.686228094	573375.856109851	2473079.35013686
HMDB0000208	0.803281111304473	0.0538988814943883	0.192404257217565	GCRV_G:C_G	NEG	0.582	191.01958	C5 H6 O5	Oxoglutaric acid	-0.00014672901417611	-1.0048451144784	90.7099320814752	level1	BMDB	C00026	HMDB0000208	Organic acids and derivatives	Gamma-keto acids and derivatives	Keto acids and derivatives	Organic acids	Carbohydrate metabolism	Citrate cycle (TCA cycle)	map00020 Citrate cycle (TCA cycle); map00040 Pentose and glucuronate interconversions; map00053 Ascorbate and aldarate metabolism; map00220 Arginine biosynthesis; map00250 Alanine, aspartate and glutamate metabolism; map00300 Lysine biosynthesis; map00310 Lysine degradation; map00340 Histidine metabolism; map00365 Furfural degradation; map00430 Taurine and hypotaurine metabolism; map00470 D-Amino…	Non-significant	26229118.8522067	26997900.2687095	25900212.7294221	25478283.7561908	27019489.6036749	26318163.2116313	26351068.3943402	26339020.2087911	25920396.3184702	26426483.3916271	26564963.3512935	3671117.04942317	2427908.29430143	2222217.97370473	13934815.5891176	23221963.7411163	21431156.5754082	90234462.3284578	95886874.3206639	90173794.0142791	72964757.7211631	82194594.7375354	66783307.1486126	23983965.0466408	21851546.1248526
HMDB0000210	0.739894769194974	0.15034216288016	0.31792539948511	GCRV_G:C_G	POS	3.093	220.11802	C9 H17 N O5	Pantothenic acid	6.74093298300704e-05	0.307649687063938	94.9775278976409	level1	BMDB	C00864	HMDB0000210	Organic oxygen compounds	Alcohols and polyols	Organooxygen compounds	Alcohols	Metabolism of other amino acids	beta-Alanine metabolism	map00410 beta-Alanine metabolism; map00770 Pantothenate and CoA biosynthesis; map01100 Metabolic pathways; map01110 Biosynthesis of secondary metabolites; map01240 Biosynthesis of cofactors; map04977 Vitamin digestion and absorption	Non-significant	59258613.560422	60317708.3163291	59207968.0320793	61991226.9445954	59728428.0386287	57693505.2942279	61558853.0163332	58894818.3654476	60606039.5238049	59273382.0071982	60258318.7805049	71782169.2696996	72502642.1522652	74878434.0765072	38271992.312084	30890765.9216374	24000647.1394222	107761136.264977	102851815.658208	136992157.706042	100145266.80375	93678950.6480007	63366984.9083597	49413992.6721063	55653686.7933522
HMDB0000214	0.414792739832086	0.00500818802831578	0.0891801378947734	GCRV_G:C_G	NEG	0.693	131.08252	C5 H12 N2 O2	Ornithine	-8.42409159815816e-05	-0.63775451637705	74.9032493272748	level1	Public	C00077	HMDB0000214	Organic acids and derivatives	Amino acids, peptides, and analogues	Carboxylic acids and derivatives	Amino acids, peptides, and analogues	Amino acid metabolism	Arginine biosynthesis	map00220 Arginine biosynthesis; map00330 Arginine and proline metabolism; map00470 D-Amino acid metabolism; map00480 Glutathione metabolism; map00997 Biosynthesis of various other secondary metabolites; map00998 Biosynthesis of various antibiotics; map01060 Biosynthesis of plant secondary metabolites; map01064 Biosynthesis of alkaloids derived from ornithine, lysine and nicotinic acid; map01100 M…	Down	6177517.85847349	8031620.79405085	7123955.61873726	6266610.93672822	7010322.26666755	6885316.16013845	6889362.33667722	6895871.64316138	6867286.91396769	6880248.87081105	6915139.89418372	13419953.3547371	13450560.7206013	12624071.981625	13837886.2093267	7136491.34038433	10260937.2175561	27948777.2338109	30791064.3113388	24698593.5152843	11636781.0734954	11551203.0224914	11421672.9900322	7160293.0597754	6586330.54135635
HMDB0000220	0.885014891079971	0.0762883670163671	0.226842165373321	GCRV_G:C_G	POS	7.709	274.27399	C16 H32 O2	Palmitic acid	17.0264874252852	66447.3623624738	96.3159446846231	level1	BMDB2	C00249	HMDB0000220	Lipids and lipid-like molecules	Fatty acids and conjugates	Fatty Acyls	Fatty acyls[FA]	Lipid metabolism	Fatty acid biosynthesis	map00061 Fatty acid biosynthesis; map00062 Fatty acid elongation; map00071 Fatty acid degradation; map00073 Cutin, suberine and wax biosynthesis; map01040 Biosynthesis of unsaturated fatty acids; map01060 Biosynthesis of plant secondary metabolites; map01100 Metabolic pathways; map01212 Fatty acid metabolism	Non-significant	170151871.529494	173893993.85651	170860496.640831	172128370.903011	171429404.90166	171681436.356541	171840112.676661	171277391.079349	172307679.580575	170840690.720665	172109831.717441	127547259.969881	188309437.430333	143058889.383018	89975469.3133525	93302985.2824983	79249709.8135906	274123606.417849	257398293.311913	294836958.662934	237576258.846614	243386558.540742	250377077.666025	240754920.810931	326325419.834204
HMDB0000243	0.690469629358713	0.0858100308937873	0.241182449264557	GCRV_G:C_G	NEG	0.7	175.02464	C3 H4 O3	Pyruvic acid	-8.77146032109977e-05	-0.99657516180486	61.2644473726072	level1	Decode	C00022	HMDB0000243	Organic acids and derivatives	Alpha-keto acids and derivatives	Keto acids and derivatives	Organic acids	Carbohydrate metabolism	Glycolysis / Gluconeogenesis	map00010 Glycolysis / Gluconeogenesis; map00020 Citrate cycle (TCA cycle); map00030 Pentose phosphate pathway; map00040 Pentose and glucuronate interconversions; map00053 Ascorbate and aldarate metabolism; map00250 Alanine, aspartate and glutamate metabolism; map00260 Glycine, serine and threonine metabolism; map00261 Monobactam biosynthesis; map00270 Cysteine and methionine metabolism; map00290 …	Non-significant	12937148.5806993	13278066.5209212	13047271.4065888	12965396.959978	13957840.043922	13075788.6810746	13105260.255041	12711434.5598299	13647336.7635479	12588457.4915563	13732960.1578923	18792683.3153086	25266120.8886527	17738442.2351249	10210175.5006993	9045202.71057354	9697700.80655256	54289876.0154542	53470370.2316555	76559101.6937994	44642206.9138385	33697047.5542325	48927657.3883282	9419234.53256975	14221543.5903397
HMDB0000244	0.960426366579037	0.513666111796214	0.657169502880818	GCRV_G:C_G	POS	4.395	377.1459	C17 H20 N4 O6	Riboflavin	0.00033683655937011	0.895512564179748	75.2904845885874	level1	BMDB	C00255	HMDB0000244	Organoheterocyclic compounds	Alloxazines and isoalloxazines	Pteridines and derivatives	Pteridines and derivatives	Metabolism of cofactors and vitamins	Riboflavin metabolism	map00740 Riboflavin metabolism; map01100 Metabolic pathways; map01110 Biosynthesis of secondary metabolites; map01240 Biosynthesis of cofactors; map02010 ABC transporters; map04977 Vitamin digestion and absorption	Non-significant	2730770.25237174	2696152.12002501	2808890.0211169	2762864.65130972	2706158.99654127	2699571.89345169	2768551.2654441	2740016.13675177	2758320.42870814	2825622.99054481	2632526.37507407	6981913.64984564	7958656.87294397	8378326.05370654	5613297.82899086	4116307.40263271	5212917.80052683	1485847.74364508	1724856.01268363	1499548.38665393	1500008.89920274	1522951.70825435	1500889.74389885	1298842.02373281	2007149.66267349
HMDB0000251	0.695594344659746	0.0445080528640994	0.175982126429303	GCRV_G:C_G	POS	0.684	126.02204	C2 H7 N O3 S	Taurine	8.00765142798809e-05	0.640536973051711	97.7478768055354	level1	BMDB	C00245	HMDB0000251	Organic acids and derivatives	Organosulfonic acids and derivatives	Organic sulfonic acids and derivatives	Organic acids	Lipid metabolism	Primary bile acid biosynthesis	map00120 Primary bile acid biosynthesis; map00430 Taurine and hypotaurine metabolism; map00920 Sulfur metabolism; map01100 Metabolic pathways; map02010 ABC transporters; map04080 Neuroactive ligand-receptor interaction	Down	103731687.150368	106644534.048893	102391257.66695	102642787.403294	107306230.122113	103050574.271009	104432836.247112	104799579.918852	103913077.73248	101807900.522854	107217311.063577	120148214.244536	132734702.424736	129116401.661784	86756168.7639607	102233714.343524	106758124.189329	176131046.269882	200944278.327069	189319869.887635	109721275.55008	132134136.569496	152125882.006359	88584490.2504551	107538014.889791
HMDB0000254	10.0287784567747	0.00564630367836846	0.0928395533482856	GCRV_G:C_G	NEG	0.622	117.01941	C4 H6 O4	Succinate	6.32355129539519e-05	0.53577336258959	98.5912899431374	level1	BMDB	C00042	HMDB0000254	Organic acids and derivatives	Dicarboxylic acids and derivatives	Carboxylic acids and derivatives	Organic acids	Carbohydrate metabolism	Citrate cycle (TCA cycle)	map00020 Citrate cycle (TCA cycle); map00190 Oxidative phosphorylation; map00250 Alanine, aspartate and glutamate metabolism; map00310 Lysine degradation; map00350 Tyrosine metabolism; map00360 Phenylalanine metabolism; map00361 Chlorocyclohexane and chlorobenzene degradation; map00620 Pyruvate metabolism; map00630 Glyoxylate and dicarboxylate metabolism; map00640 Propanoate metabolism; map00650 …	Up	19714478.3116657	19561685.0749065	20365837.4186675	18308920.1964011	20563934.6086386	19593181.8901004	19761275.3760253	19388205.0966918	18715765.2566686	20536400.3290838	19934832.352906	16956668.1648041	18167936.9820831	20797547.0395544	29452446.2121875	29202185.9784466	24125239.0042099	6664286.23063223	6095295.85463994	3529341.56702715	51973343.1137395	52664169.9689003	58720493.5255873	8140966.18986745	7627223.22399128
HMDB0000262	3.48712448776516	0.0131313310137964	0.1147646545561	GCRV_G:C_G	POS	1.832	127.0504	C5 H6 N2 O2	Thymine	0.00015704574897768	1.24597033917033	90.5797969798834	level1	BMDB	C00178	HMDB0000262	Organoheterocyclic compounds	Pyrimidines and pyrimidine derivatives	Diazines	Pyrimidines and pyrimidine derivatives	Nucleotide metabolism	Pyrimidine metabolism	map00240 Pyrimidine metabolism; map01100 Metabolic pathways; map01232 Nucleotide metabolism	Up	23449718.0686411	22817075.964816	15940163.939521	21959846.2963784	24056914.3794287	23247475.3557179	21291740.8819679	22266799.7382407	21658000.8837714	21479181.4046533	21009430.5150907	44317002.1372203	44580972.5730461	68755618.2304202	48683158.8014543	21798854.1433022	32254512.4340682	24237273.1416599	16987998.072515	33280944.6615114	99391892.577361	77002144.0136873	83418413.2797749	36892996.3721738	59084090.7952375
HMDB0000267	0.956100233437899	0.515098735548907	0.658122968730984	GCRV_G:C_G	POS	0.7	147.07653	C5 H7 N O3	Pyroglutamic acid	0.0001506586945652	1.16751137009107	87.3651254825825	level1	Decode	C01879	HMDB0000267	Organic acids and derivatives	Amino acids, peptides, and analogues	Carboxylic acids and derivatives	Amino acids, peptides, and analogues	Metabolism of other amino acids	Glutathione metabolism	map00480 Glutathione metabolism; map01100 Metabolic pathways	Non-significant	389073688.348998	402864579.702796	395735781.813891	411099588.779385	414216255.425439	399523904.354771	400637496.337099	407706141.651603	410837285.432636	390562597.791051	401047598.964064	596103110.269902	582044938.425723	670178611.504227	659000992.290806	523718819.437467	504403632.887974	392430659.044773	430257953.915017	366145734.799886	405874041.005174	378533097.199901	352237659.206944	384224971.278891	395205468.533384
HMDB0000273	1.9510290100807	0.0135184800919513	0.115414744046055	GCRV_G:C_G	NEG	2.763	287.08797	C10 H14 N2 O5	Thymidine	-0.00045146110383598	-1.86484612201845	99.6016305362716	level1	BMDB	C00214	HMDB0000273	Nucleosides, nucleotides, and analogues	Pyrimidine 2'-deoxyribonucleosides	Pyrimidine nucleosides	Nucleic acids and analogues	Nucleotide metabolism	Pyrimidine metabolism	map00240 Pyrimidine metabolism; map01100 Metabolic pathways; map01232 Nucleotide metabolism	Up	20110833.8056131	20179749.9447893	20075916.1607824	20166608.8287183	20116606.4955393	20130224.5351898	20129668.8776978	20130150.9977334	20162243.971221	20065328.5797678	20162327.4648165	17952233.248015	11393819.7923604	28093548.9001998	30073093.2226932	24609743.5617463	24986478.0634378	32519717.7462534	22337341.6379855	23315561.9616979	50609378.0344848	57010442.7202535	44897231.285238	22190560.1510133	15668388.8608073
HMDB0000296	1.5265125090627	0.040103850794738	0.16784553827912	GCRV_G:C_G	NEG	1.358	243.06178	C9 H12 N2 O6	Uridine	-0.00047194172549325	-1.93363634522007	93.616653817248	level1	BMDB	C00299	HMDB0000296	Nucleosides, nucleotides, and analogues	NA	Pyrimidine nucleosides	Nucleic acids and analogues	Nucleotide metabolism	Pyrimidine metabolism	map00240 Pyrimidine metabolism; map01100 Metabolic pathways; map01232 Nucleotide metabolism; map02010 ABC transporters	Up	96116035.3223464	94052475.7149209	95734046.0632463	91611153.4271317	106615069.085066	95619806.7124974	95882507.3020696	99225708.3043244	98706342.779282	95258547.3470147	94115293.5395261	47647900.344423	89711579.129435	39409925.6280598	73307153.6061546	154428478.006112	129983262.48299	81089659.6276016	105766926.484022	72509144.4276073	120241307.049101	125538176.189234	150145548.851987	94621201.8286103	91280441.787262
HMDB0000299	1.9548137565248	0.00747354808354347	0.101111212501957	GCRV_G:C_G	POS	2.466	285.08314	C10 H12 N4 O6	Xanthosine	0.00017971202458966	0.632620230230501	91.858692925657	level1	BMDB	C01762	HMDB0000299	Nucleosides, nucleotides, and analogues	NA	Purine nucleosides	Purines and derivatives	Nucleotide metabolism	Purine metabolism	map00230 Purine metabolism; map00232 Caffeine metabolism; map01065 Biosynthesis of alkaloids derived from histidine and purine; map01100 Metabolic pathways; map01110 Biosynthesis of secondary metabolites; map01232 Nucleotide metabolism; map02010 ABC transporters	Up	2868330.97814649	2915967.04738199	3095152.77057434	3093437.45862732	2765879.88757982	2683907.84721429	3070931.32377887	2593487.07731506	3370808.9847433	2941238.4403134	2730565.25752084	6556342.69388785	13125740.7785764	5595144.77431064	15284605.7230695	16963931.171264	15393619.4468696	1404519.87497259	1660954.6190636	1886236.04661441	3259737.87468165	2664488.09029736	3755445.91821362	640799.995565628	1223784.03010285
HMDB0000300	1.59591313103956	0.0453313139086819	0.177322081779184	GCRV_G:C_G	POS	0.977	113.03468	C4 H4 N2 O2	Uracil	0.00012540133741367	1.11938217560599	91.6931324122165	level1	BMDB	C00106	HMDB0000300	Organoheterocyclic compounds	Pyrimidines and pyrimidine derivatives	Diazines	Pyrimidines and pyrimidine derivatives	Nucleotide metabolism	Pyrimidine metabolism	map00240 Pyrimidine metabolism; map00410 beta-Alanine metabolism; map00770 Pantothenate and CoA biosynthesis; map01100 Metabolic pathways; map01232 Nucleotide metabolism	Up	94606776.963917	102220327.924939	86485228.89861	89657206.3278051	97528443.3443991	98900911.3992821	103769675.463868	89623986.0349169	95802189.7552249	91184651.3877208	96885252.8202914	167438519.169174	215155114.152529	155307346.293362	146483732.207854	182260513.430197	186154528.230015	124840127.631677	124147138.571362	131979558.705764	163852028.383338	210113968.695788	234023961.283282	109989269.39295	141668942.841622
HMDB0000323	0.98076614479062	0.818213413464753	0.883367728461291	GCRV_G:C_G	POS	0.595	115.08675	C5 H10 N2 O	3-Amino-2-piperidone	0.00015656477589232	1.37242039693527	88.2186132292021	level1	Decode	NA	HMDB0000323	Organic acids and derivatives	Amino acids, peptides, and analogues	Carboxylic acids and derivatives	Amino acids, peptides, and analogues	NA	NA	NA	Non-significant	3525441.60359046	2814372.20150964	3042571.83336117	3540905.45428187	2873664.31596932	3776426.96170823	3062102.87856279	3496510.72209585	3012296.3110059	3413745.73630713	2979369.79797417	23440906.2565364	27891557.681779	28246843.0605522	17906482.0615931	14590634.0738523	13410134.7448815	1454397.5705984	1712902.05824698	1567220.24335592	2017355.02917296	1408489.29356793	1217612.47975256	339940.39892442	711318.889514648
HMDB0000512	1.74868085927756	0.00640922570729665	0.0971121914063922	GCRV_G:C_G	POS	4.958	208.09704	C11 H13 N O3	N-Acetyl-L-phenylalanine	0.0002228294017641	1.07600508616536	93.135860005733	level1	BMDB	C03519	HMDB0000512	Organic acids and derivatives	Amino acids, peptides, and analogues	Carboxylic acids and derivatives	Amino acids, peptides, and analogues	Amino acid metabolism	Phenylalanine metabolism	map00360 Phenylalanine metabolism; map01100 Metabolic pathways	Up	855815.476401458	973875.963659316	801022.324813839	842762.881258461	853554.725754669	837567.880332702	878115.655520654	843959.184048898	890895.80492949	849778.442224472	860650.697344339	1267903.81608587	1073845.61037748	1501682.1161655	1093731.21269942	981417.714677665	1070459.38508433	808605.552705672	742174.257192082	719658.286478697	1326206.02396046	1161317.90483048	1482747.71251715	663741.694946464	823064.540803223
HMDB0000517	1.14368404434149	0.172010608692022	0.338072958533017	GCRV_G:C_G	POS	0.654	175.11906	C6 H14 N4 O2	L-Arginine	0.00011444400354321	0.657302292541182	98.0354545584197	level1	Decode	C00062	HMDB0000517	Organic acids and derivatives	Amino acids, peptides, and analogues	Carboxylic acids and derivatives	Amino acids	Amino acid metabolism	Arginine biosynthesis	map00220 Arginine biosynthesis; map00261 Monobactam biosynthesis; map00330 Arginine and proline metabolism; map00331 Clavulanic acid biosynthesis; map00470 D-Amino acid metabolism; map00970 Aminoacyl-tRNA biosynthesis; map00998 Biosynthesis of various antibiotics; map01060 Biosynthesis of plant secondary metabolites; map01064 Biosynthesis of alkaloids derived from ornithine, lysine and nicotinic …	Non-significant	638068120.90032	634159700.412674	633354097.86399	573413991.51931	645750224.176577	626655625.144878	646605341.587529	628143326.92175	630515093.059834	626382590.363553	612845083.626446	338202930.14398	265614706.580035	320644125.477884	996957052.161395	719924872.439653	605502459.131043	232727572.146871	275592742.941625	221333630.252142	300786376.544658	275617212.122546	258089986.509702	643539892.024062	586662511.576645
HMDB0000562	1.88860030036221	0.0686093857687258	0.214570178538498	GCRV_G:C_G	NEG	0.935	112.05172	C4 H7 N3 O	Creatinine	8.54835509045415e-05	0.756097414489536	98.4931892548639	level1	BMDB	C00791	HMDB0000562	Organic acids and derivatives	Amino acids, peptides, and analogues	Carboxylic acids and derivatives	Amino acids, peptides, and analogues	Amino acid metabolism	Arginine and proline metabolism	map00330 Arginine and proline metabolism; map01100 Metabolic pathways	Non-significant	1178816.16227479	1750646.04609575	1848691.29309283	1676209.8984119	1807947.74246558	1485226.04882356	1727725.39540529	1877606.40390916	1885064.06181773	1918318.82617641	1060988.77492715	792695.774070482	1314940.66692317	1676713.20946721	442219.27192012	1267274.76252718	594684.456253276	1634827.41447675	1070321.67812515	795313.833034976	2117143.42624282	1923844.65042593	2569987.25609585	412518.116031825	453398.30085025
HMDB0000619	1.02528255134916	0.89609538511971	0.935007063340182	GCRV_G:C_G	NEG	8.637	407.27979	C24 H40 O5	Cholic acid	-0.00051241375001609	-1.25503145918687	67.1084184306053	level1	BMDB2	C00695	HMDB0000619	Lipids and lipid-like molecules	Bile acids, alcohols and derivatives	Steroids and steroid derivatives	Bile acids, alcohols and derivatives	Lipid metabolism	Primary bile acid biosynthesis	map00120 Primary bile acid biosynthesis; map00121 Secondary bile acid biosynthesis; map01100 Metabolic pathways; map04976 Bile secretion	Non-significant	356612.492647721	354253.240501757	357932.683483089	355658.437499894	355921.647869293	356026.843706857	356116.536988935	356071.592067199	356007.588403871	356009.404719904	356179.311076214	353689.817268907	253644.669538947	370492.050820836	376159.497705364	403505.545575167	374709.682541636	882567.910215874	855251.339903736	1073313.82461239	912247.213558714	1164604.69362986	805353.783854673	707193.553643567	749865.49597916
HMDB0000622	0.679860017724104	0.0168440170171225	0.122391990549984	GCRV_G:C_G	NEG	0.659	131.03498	C5 H8 O4	Ethylmalonic acid	-7.20263699349744e-07	-0.00545479687160965	76.8960002481187	level1	BMDB	NA	HMDB0000622	Lipids and lipid-like molecules	Fatty acids and conjugates	Fatty Acyls	Fatty acyls[FA]	NA	NA	NA	Down	55698022.7050921	56499717.9617649	53911516.8919077	52168155.0050043	57127109.0130301	54238764.5203635	55779419.8012215	55241747.2170243	54747373.2798874	52736947.4668093	57304394.667124	56684886.6285115	67166452.6018101	72000540.2227282	120192470.207941	111096341.824963	71456260.399679	66340870.8395363	57730793.3091633	67347507.7896702	38409194.6233182	49627705.1044513	42101341.898984	38955545.0734702	4100947.70310527
HMDB0000625	0.853918362353481	0.364732821695972	0.53140927445274	GCRV_G:C_G	NEG	0.646	195.05073	C6 H12 O7	Gluconic acid	-0.00029410333368673	-1.5000809955331	91.9040038620227	level1	BMDB	C00257	HMDB0000625	Organic oxygen compounds	Carbohydrates and carbohydrate conjugates	Organooxygen compounds	Carbohydrates	Carbohydrate metabolism	Pentose phosphate pathway	map00030 Pentose phosphate pathway; map01100 Metabolic pathways; map01110 Biosynthesis of secondary metabolites; map01120 Microbial metabolism in diverse environments; map01200 Carbon metabolism	Non-significant	14711794.2369115	14493414.6415958	14472277.957286	14792680.119825	14547796.8899171	14612751.411359	14592066.3545643	14607052.7696126	14572628.5525868	14733652.5417224	14509212.5508169	10843296.458267	10835592.9648017	5308322.95688109	2733134.80226708	2410570.50119591	1849029.67084278	2110775.63901534	1863750.65160322	2119630.51426692	2290338.75234769	1545691.80430488	1367881.84210056	3561063.48467559	5389299.81070742
HMDB0000630	0.205528882175349	0.0058656710503768	0.0942064613729549	GCRV_G:C_G	POS	0.672	112.05069	C4 H5 N3 O	Cytosine	9.49285226994334e-05	0.85487873107648	93.1349710180096	level1	BMDB	C00380	HMDB0000630	Organoheterocyclic compounds	Pyrimidines and pyrimidine derivatives	Diazines	Pyrimidines and pyrimidine derivatives	Nucleotide metabolism	Pyrimidine metabolism	map00240 Pyrimidine metabolism; map01100 Metabolic pathways; map01232 Nucleotide metabolism	Down	8689571.95540925	8788747.09988017	8511292.94616262	6577882.54910617	6704243.46992397	8722483.62638885	7705927.29475673	7884868.85967701	6924256.70365394	9593493.38801501	7453877.93713619	25634850.4208804	31831993.0549698	21753041.8500428	21781570.2199858	20558546.1231063	22413750.4369187	365061054.093945	665521294.733555	346304531.143591	73544683.3661584	94525972.1361333	114919365.820071	312982761.797651	352220176.954392
HMDB0000673	1.85134739395966	0.0116184764260508	0.11072658253573	GCRV_G:C_G	POS	8.922	279.23181	C18 H32 O2	Linoleic acid	-2.01570429124808	-7192.77275106876	86.8527374037158	level1	BMDB2	C01595	HMDB0000673	Lipids and lipid-like molecules	Lineolic acids and derivatives	Fatty Acyls	Fatty acyls[FA]	Lipid metabolism	Linoleic acid metabolism	map00591 Linoleic acid metabolism; map01040 Biosynthesis of unsaturated fatty acids; map01060 Biosynthesis of plant secondary metabolites; map01100 Metabolic pathways	Up	39232128.5826477	48255285.8320722	45177837.5408497	45304639.7266643	44663739.4957466	39502327.1532488	45865144.6351345	44625524.8429396	42477806.5302409	45257974.2317633	43751157.522403	86007958.1288219	91105562.0707803	108994616.678887	61777476.5492002	53934272.8906875	82719399.952283	49309283.9668012	36661134.1964915	40937766.7698936	71212555.8935789	68406742.8996285	95331838.6549971	75513585.8453301	56817981.4179842
HMDB0000684	0.624309851858661	0.00925828607055386	0.104952537996525	GCRV_G:C_G	POS	2.504	209.0923	C10 H12 N2 O3	L-kynurenine	0.00022733002774089	1.09248746811873	94.8162414872093	level1	BMDB	C00328	HMDB0000684	Organic oxygen compounds	Carbonyl compounds	Organooxygen compounds	Carbonyl compounds	Amino acid metabolism	Tryptophan metabolism	map00380 Tryptophan metabolism; map01100 Metabolic pathways; map01240 Biosynthesis of cofactors; map05143 African trypanosomiasis	Down	14648653.0540061	14631644.7601957	15090434.0568354	15091469.9117319	14808599.6535648	14572204.9663353	14999187.7643172	14831505.1230471	15211546.031324	14783517.3865294	14496131.8339886	5628366.51337842	9605537.08346843	14448539.257702	10883958.2708724	12862165.1252075	10626427.3475549	12815254.7316996	9876415.77169301	11276772.649254	7442341.68465459	6244783.90968928	7519708.11815429	12567687.5189564	15752733.7566993
HMDB0000696	0.701044142862827	0.0158922080250821	0.120331297610054	GCRV_G:C_G	POS	1.048	150.05843	C5 H11 N O2 S	L-Methionine	0.00010481062420808	0.703186087917785	76.7551580964083	level1	BMDB	C00073	HMDB0000696	Organic acids and derivatives	Amino acids, peptides, and analogues	Carboxylic acids and derivatives	Amino acids	Amino acid metabolism	Cysteine and methionine metabolism	map00270 Cysteine and methionine metabolism; map00470 D-Amino acid metabolism; map00966 Glucosinolate biosynthesis; map00970 Aminoacyl-tRNA biosynthesis; map00999 Biosynthesis of various plant secondary metabolites; map01060 Biosynthesis of plant secondary metabolites; map01070 Biosynthesis of plant hormones; map01100 Metabolic pathways; map01110 Biosynthesis of secondary metabolites; map01210 2-…	Down	1456410373.4403	1530348714.47238	1434869320.40123	1343049210.55027	1488909174.68963	1380179923.1163	1438187389.25048	1463390295.86482	1510048220.78568	1357315866.00223	1471239932.17399	1642677792.99309	1508666077.35315	1706225042.27067	2046546221.84645	1566504754.86581	1492619943.36039	1292875119.66782	1287534775.21566	1136817449.20947	973157050.865081	770999610.884815	861783795.51601	1385796222.72877	1144895249.87712
HMDB0000703	0.670510202886806	0.414079610007093	0.572861504856787	GCRV_G:C_G	NEG	3.186	151.04002	C8 H8 O3	Mandelate	-4.3606289040099e-05	-0.28679415162048	94.7446878044617	level1	BMDB	C01984	HMDB0000703	Benzenoids	NA	Benzene and substituted derivatives	Benzene and derivatives	Xenobiotics biodegradation and metabolism	Aminobenzoate degradation	map00627 Aminobenzoate degradation; map01120 Microbial metabolism in diverse environments	Non-significant	432169.417550998	397156.876323355	766274.073973007	426179.056116613	484711.750723182	411025.267383082	445002.994626503	603324.846067802	412754.207181203	543773.89097569	436512.874462161	611023.80483168	1018122.60745574	626901.700276016	658568.42372625	723302.169050683	654122.451421754	1065287.74771563	1944971.31877001	683634.107750966	907860.583941633	776149.234083287	792783.243674654	567114.712030917	492738.929443432
HMDB0000719	0.980170445222525	0.484254137614232	0.632543944892889	GCRV_G:C_G	POS	1.069	102.05509	C4 H9 N O3	L-Homoserine	-18.010430789621	-151274.118659989	90.40415676935	level1	BMDB	C00263	HMDB0000719	Organic acids and derivatives	Amino acids, peptides, and analogues	Carboxylic acids and derivatives	Amino acids, peptides, and analogues	Amino acid metabolism	Glycine, serine and threonine metabolism	map00260 Glycine, serine and threonine metabolism; map00270 Cysteine and methionine metabolism; map00300 Lysine biosynthesis; map00920 Sulfur metabolism; map01100 Metabolic pathways; map01110 Biosynthesis of secondary metabolites; map01120 Microbial metabolism in diverse environments; map01230 Biosynthesis of amino acids	Non-significant	24507144.4436051	25202671.9939714	28013374.2699394	23745827.9096693	25652411.2442224	25449105.5103196	25154287.0203103	25330922.0671011	25884337.2290918	25750388.8526012	24645123.6984943	33367695.629493	34114801.2191823	36111855.6322786	33311195.7648561	27939315.0376042	28783191.7332861	30071055.3621839	29175840.3116419	29888017.0212939	30458983.4827554	28159182.9837242	28749240.5947668	22055998.95223	26018661.0210691
HMDB0000720	0.694534706680577	0.0963438935514944	0.253876899650979	GCRV_G:C_G	NEG	1.342	115.04011	C5 H8 O3	Levulinic acid	3.92939898290479e-05	0.338603094746432	81.4477296949358	level1	Decode	NA	HMDB0000720	Organic acids and derivatives	Gamma-keto acids and derivatives	Keto acids and derivatives	Organic acids	NA	NA	NA	Non-significant	6441328.77462051	6402534.8150689	6478658.9301832	6440291.85552417	6420451.64299046	6436473.49253796	6437341.81969849	6436434.664443	6451363.81887529	6405118.4929995	6453445.39261512	4606330.27462081	5607833.46596127	4758766.39094961	7687505.49823788	7279863.9328009	7075803.38832212	17810422.3757459	16610652.4961231	11899230.6268879	10970629.1109876	12576874.827574	8623555.85437225	5407393.42080916	7357714.46933414
HMDB0000734	0.630894591762759	0.0354180180869514	0.159162594328751	GCRV_G:C_G	POS	3.35	205.09725	C11 H9 N O2	Indoleacrylic acid	0.00010814017988991	0.578093957668768	96.7978540858822	level1	Decode	NA	HMDB0000734	Organoheterocyclic compounds	Indoles	Indoles and derivatives	Indoles	NA	NA	NA	Down	888277101.845371	872898004.868673	907200552.344383	908953296.461885	899802311.603462	883489334.136491	898721920.865334	897696254.439053	903454609.032793	900314565.267348	876676646.371105	435281522.234025	414980512.503332	337234369.482062	931331024.416299	710429632.033253	654181449.404638	509996123.068823	634347473.880362	435116696.131533	338201166.009125	382816984.880461	275454805.919062	866120793.814077	430385331.395111
HMDB0000761	2.0794601841436	0.0633843164352512	0.207192011232874	GCRV_G:C_G	POS	9.498	359.29438	C24 H40 O3	Lithocholic acid	-18.0106370666687	-47862.7291977759	76.0354077952632	level1	BMDB2	C03990	HMDB0000761	Lipids and lipid-like molecules	Bile acids, alcohols and derivatives	Steroids and steroid derivatives	Bile acids, alcohols and derivatives	Lipid metabolism	Secondary bile acid biosynthesis	map00121 Secondary bile acid biosynthesis; map04976 Bile secretion	Non-significant	1573649.04849533	1518532.69769313	1582194.26191174	1635272.01048356	1650871.61857545	1268205.23301047	1432999.188327	1903103.82666293	1227785.80698971	1524425.3654821	1844375.76082281	3306981.2942912	2676780.86313524	2356228.24675044	7018083.35555557	7517193.33675888	5341509.29176544	1932638.27551163	2061485.68578018	3738291.71863985	4993197.45594809	7379046.41416017	3707006.66355728	893124.259288652	722037.990858647
HMDB0000763	0.843219233438338	0.0016055386232093	0.0673577233776354	GCRV_G:C_G	POS	3.526	192.0658	C10 H9 N O3	5-hydroxyindoleacetate	0.00027619843748993	1.44562429263387	87.019298602244	level1	BMDB	C05635	HMDB0000763	Organoheterocyclic compounds	Indolyl carboxylic acids and derivatives	Indoles and derivatives	Indole and derivatives	Amino acid metabolism	Tryptophan metabolism	map00380 Tryptophan metabolism; map01100 Metabolic pathways; map04726 Serotonergic synapse	Non-significant	53044.4602566724	45326.9555215335	46255.5562226526	39129.0287334026	44057.4690021417	45036.3254639083	45244.0994925186	36995.6131951746	52733.5478425304	52443.7848549793	39314.6436176067	6304.57489572425	6893.41317756417	7063.21191892914	6513.50144293624	7117.37991323892	5835.7381675516	7516.60476214465	7944.46072650259	7712.92143901245	6411.93320846338	6408.99564398201	6719.82264040589	5736.98711301674	5885.07235683421
HMDB0000779	1.16594887657041	0.00785943644820152	0.10143075349171	GCRV_G:C_G	NEG	2.997	165.05559	C9 H10 O3	Phenyllactic acid	-0.00012907588842381	-0.777270632288407	96.3445756716889	level1	Decode	C01479	HMDB0000779	Phenylpropanoids and polyketides	NA	Phenylpropanoic acids	Phenylpropanoic acids	Biosynthesis of other secondary metabolites	Tropane, piperidine and pyridine alkaloid biosynthesis	map00960 Tropane, piperidine and pyridine alkaloid biosynthesis; map01110 Biosynthesis of secondary metabolites	Non-significant	1843421.37750181	2039322.85648181	1822104.06126924	2007270.61625982	1916858.83742746	1938013.70193687	1907977.52347493	1933335.58642154	1758939.36503385	2005335.5218774	2003655.33231932	1589611.87992164	1769362.03202898	1814067.62641416	1791822.60067931	1768910.09445168	2108042.16877452	2706151.18894351	2686162.16299702	2835619.23724149	3325364.28901436	3066417.41578664	3201567.05405284	859162.70941984	1372117.53983047
HMDB0000786	1.770287269246	0.00649001309766053	0.0971121914063922	GCRV_G:C_G	NEG	1.15	151.02602	C5 H4 N4 O2	Oxypurinol	-0.00012577344620012	-0.827274962301218	98.1293065291657	level1	Decode	C07599	HMDB0000786	Organoheterocyclic compounds	Purines and purine derivatives	Imidazopyrimidines	Purines and derivatives	NA	NA	NA	Up	195805920.116172	200391404.317448	200632794.641833	144029051.167319	195382989.300998	201496845.900624	140481568.388596	211380549.907603	144558229.670574	209381860.687491	210520353.000177	482609650.062252	625655712.089019	552698803.165789	501897620.11118	489707648.575435	500311860.033632	158423764.888288	186689800.809591	143652619.836876	267358372.823809	289520906.291124	308377276.775172	71473545.9578931	89052561.6739707
HMDB0000842	0.133855964315489	0.0387611920286098	0.165282821918502	GCRV_G:C_G	POS	4.081	174.0552	C10 H7 N O2	2-quinolinecarboxylic acid	0.00024086566392611	1.39190346925912	70.6419666233656	level1	BMDB	C06325	HMDB0000842	Organoheterocyclic compounds	Quinoline carboxylic acids	Quinolines and derivatives	Quinoline carboxylic acids	NA	NA	NA	Down	706741.270872906	743195.471870236	688707.166701146	762954.36077009	727619.632700683	723315.997559157	727719.799665792	711129.821097769	727407.984638656	734296.151432634	720077.94205585	496077.534782844	818476.122855149	517818.142051863	524527.003400203	440732.195254753	619285.822558881	11389382.2474664	16383780.8098336	4441789.296682	1533970.64341869	1320199.28963133	1457993.57966976	401641.93823663	525596.915495228
HMDB0000847	1.93965588542877	0.0509354850119151	0.186544075938366	GCRV_G:C_G	POS	8.381	315.25299	C9 H18 O2	Nonanoic acid	156.115097063429	987253.689923516	84.9221471056461	level1	BMDB2	C01601	HMDB0000847	Lipids and lipid-like molecules	Fatty acids and conjugates	Fatty Acyls	Fatty acyls[FA]	NA	NA	NA	Non-significant	8345037.88278287	8419958.19169081	8223873.84702556	8313932.95580783	7870094.74415232	8170876.74689529	8382093.9022315	8056100.71248295	8499053.47503333	8107912.88865392	8213822.3946921	9447601.60403225	7732065.33615823	10022115.9324682	11694463.2922518	17739366.1157754	17363366.6048175	12036674.5161778	8384071.17760503	15383592.9397188	22425288.2271357	21652471.0283651	25370336.8988553	12457804.2458164	10157153.344849
HMDB0000873	0.86989410767619	0.377077542840991	0.542026182816988	GCRV_G:C_G	POS	6.66	107.04931	C7 H8 O2	4-Methylcatechol	-18.010394676745	-145183.732056259	90.9039334143971	level1	BMDB	C06730	HMDB0000873	Benzenoids	Benzenediols	Phenols	Phenols and derivatives	Xenobiotics biodegradation and metabolism	Xylene degradation	map00622 Xylene degradation; map00623 Toluene degradation; map00626 Naphthalene degradation; map01100 Metabolic pathways; map01120 Microbial metabolism in diverse environments; map01220 Degradation of aromatic compounds	Non-significant	2994200.02920943	2953313.23765206	2885973.15910436	2873078.54103367	2978696.79851736	2937951.75490116	2941778.37412947	2914384.09224172	2912147.03341181	2905995.90887626	3006137.19462616	15028407.1965463	22190917.542265	15254959.6595213	11685238.6836369	9709804.12166355	13641943.8030902	1585292.76947952	1401757.0347174	1560589.6917521	1019575.61419511	1284819.8035407	1651569.38362576	2144193.35528524	3553349.29779071
HMDB0000904	0.356349026166844	0.003414547085259	0.0813736475474153	GCRV_G:C_G	NEG	0.677	174.08824	C6 H13 N3 O3	L-Citrulline	-0.00018021992863737	-1.02926535434736	91.5020145586672	level1	BMDB	C00327	HMDB0000904	Organic acids and derivatives	Amino acids, peptides, and analogues	Carboxylic acids and derivatives	Amino acids, peptides, and analogues	Amino acid metabolism	Arginine biosynthesis	map00220 Arginine biosynthesis; map01100 Metabolic pathways; map01110 Biosynthesis of secondary metabolites; map01230 Biosynthesis of amino acids	Down	3568173.85671547	3859013.94032816	3744194.91249701	3645135.88568468	3801002.94371397	3607516.28586927	3663812.94544752	3756822.46396561	3865155.31800452	3639181.10747843	3632858.85733906	2295126.50474989	2212515.0543155	3618679.7554868	793777.708580856	1040734.06051924	831984.768052582	46411497.3381939	49537724.954481	38765484.4658045	16284178.6584571	15439699.1209171	16281576.7843619	915928.310152535	933979.920213093
HMDB0000929	0.657586756109615	0.0436761780923326	0.174731557072189	GCRV_G:C_G	NEG	3.047	203.08236	C11 H12 N2 O2	L-Tryptophan	-0.00024329873895112	-1.19211565933542	98.6760074475862	level1	BMDB	C00078	HMDB0000929	Organoheterocyclic compounds	Indolyl carboxylic acids and derivatives	Indoles and derivatives	Amino acids	Amino acid metabolism	Glycine, serine and threonine metabolism	map00260 Glycine, serine and threonine metabolism; map00380 Tryptophan metabolism; map00400 Phenylalanine, tyrosine and tryptophan biosynthesis; map00404 Staurosporine biosynthesis; map00901 Indole alkaloid biosynthesis; map00966 Glucosinolate biosynthesis; map00970 Aminoacyl-tRNA biosynthesis; map00996 Biosynthesis of various alkaloids; map00997 Biosynthesis of various other secondary metabolite…	Down	44244268.362073	43881467.1045273	45955510.5521368	44837906.9017763	44741626.3614017	44608274.9670343	44588144.7671244	44824525.3297299	44186355.6803502	44034640.7826398	45783299.8842921	21573505.1799397	20506744.580837	16957322.34391	45885808.3834692	35990125.26296	31302358.1783853	24862687.1504886	31579777.9026174	21635324.9591735	16834414.7378997	19609626.024563	14898879.8959199	43015241.6588815	20608626.3014685
HMDB0000958	0.799537229891143	0.0856174606867917	0.240898170436713	GCRV_G:C_G	NEG	0.627	173.0091	C6 H6 O6	Trans-aconitate	-0.00012573698396067	-0.722558084539352	90.8502373960484	level1	BMDB	C02341	HMDB0000958	Organic acids and derivatives	Tricarboxylic acids and derivatives	Carboxylic acids and derivatives	Organic acids	Carbohydrate metabolism	C5-Branched dibasic acid metabolism	map00660 C5-Branched dibasic acid metabolism; map01100 Metabolic pathways	Non-significant	3020056.34123078	2966962.60102908	3276707.39334169	3215246.59463719	3013216.62421827	3116825.13636286	3068627.50453896	3084956.90412392	2746875.30529277	3558729.75574593	3030623.48740032	374212.15469808	394670.979632865	320126.991631084	1262043.53063042	2112694.04011623	1598076.73406915	29760246.1818469	30033134.3093652	23723833.8570201	20550777.1162419	22792053.647332	23432291.4446365	1633165.2091946	1733577.57608216
HMDB0000965	1.58196367341161	0.105047667183804	0.266190617556352	GCRV_G:C_G	POS	0.677	110.02713	C2 H7 N O2 S	Hypotaurine	0.00013630359613614	1.25026517900546	68.6384642651974	level1	BMDB	C00519	HMDB0000965	Organic acids and derivatives	Sulfinic acids	Sulfinic acids and derivatives	Organic acids	Metabolism of other amino acids	Taurine and hypotaurine metabolism	map00430 Taurine and hypotaurine metabolism; map01100 Metabolic pathways	Non-significant	988175.797250503	1664933.3713908	1419423.09868665	1379513.38225652	1316383.01095882	1459794.73459674	1351103.28508576	1190473.52610673	1613428.28329995	1393431.7513995	1149211.76904184	162211.330834805	166229.863335084	189652.04880857	882666.222836839	552474.039445826	282115.580320264	637373.137086115	824796.804426349	1041864.1853139	1160052.14783519	1764356.3378044	1036882.53998268	87885.4902168849	113437.072829809
HMDB0001151	0.762934982689106	0.421992989172602	0.58019957320572	GCRV_G:C_G	NEG	0.687	161.04543	C6 H12 O6	D-Allose	-18.0106828261933	-100024.125005325	93.8301043144164	level1	BMDB	C01487	HMDB0001151	Organic oxygen compounds	Carbohydrates and carbohydrate conjugates	Organooxygen compounds	Carbohydrates	Carbohydrate metabolism	Fructose and mannose metabolism	map00051 Fructose and mannose metabolism; map01100 Metabolic pathways; map01120 Microbial metabolism in diverse environments; map02010 ABC transporters	Non-significant	13089447.6601471	12573900.6458762	12691735.7067061	12835492.3336649	13272031.7981805	12649691.5314991	12766550.8613059	13003956.9448062	12531134.7844683	12993281.5568497	13015410.8845648	2861920.09153848	2441807.68256301	3519957.16938089	2835653.58759326	1553061.14295204	2066335.75419503	7240209.59599994	3386974.93879105	4448748.37354111	3407637.52687145	3060890.78494929	5033428.30061974	3370623.94844171	8685962.16587016
HMDB0001161	1.15488661627082	0.473183380938609	0.623052315935984	GCRV_G:C_G	POS	3.367	146.11777	C7 H15 N O2	4-Trimethylammoniobutanoic acid	0.00021205398437018	1.46132986817324	87.8585956971976	level1	Decode	C01181	HMDB0001161	Lipids and lipid-like molecules	Fatty acids and conjugates	Fatty Acyls	Fatty acyls[FA]	Amino acid metabolism	Lysine degradation	map00310 Lysine degradation; map01100 Metabolic pathways; map02010 ABC transporters	Non-significant	848894.791351287	950682.302135023	806214.519970262	863187.907806657	910140.94444605	832376.815502253	890629.747264142	816555.280895845	845790.556740165	913564.035929959	886208.819043783	849250.001140201	665802.742732892	741990.159959854	330826.378410334	327611.991739384	426495.517034177	654116.632200397	343778.01931951	455432.488425615	580915.691917909	464713.467555086	632798.90351324	2022573.62673577	695837.103578764
HMDB0001173	5.90444211417613	0.0181737800019546	0.125532208481869	GCRV_G:C_G	POS	3.489	298.09687	C11 H15 N5 O3 S	5'-methylthioadenosine	3.12450367232486e-05	0.105170429847845	96.5322821157602	level1	BMDB	C00170	HMDB0001173	Nucleosides, nucleotides, and analogues	5'-deoxy-5'-thionucleosides	5'-deoxyribonucleosides	Nucleic acids and analogues	Amino acid metabolism	Cysteine and methionine metabolism	map00270 Cysteine and methionine metabolism; map00908 Zeatin biosynthesis; map01060 Biosynthesis of plant secondary metabolites; map01100 Metabolic pathways	Up	6200751.8378511	5870238.82176675	6277462.65934831	6029407.49461019	6310853.02672119	6270127.88607239	5976383.02464465	6226367.1094035	6206426.09826465	6281039.81094779	5925477.77196513	1892016.77936481	1271256.30732951	1241810.90530845	3643621.8703463	5787970.68577664	6207372.14276996	1835615.78297373	1320859.9611027	3173498.14800656	12834068.1060636	11957665.5747153	12583230.7492713	3149420.19941813	2667751.40643869
HMDB0001190	1.26771444324397	0.411460341467205	0.570444071089586	GCRV_G:C_G	POS	5.288	160.07593	C10 H9 N O	Indole-3-acetaldehyde	0.00023566309454281	1.48152036478727	89.2132712327516	level1	BMDB	C00637	HMDB0001190	Organoheterocyclic compounds	Indoles	Indoles and derivatives	Indoles	Amino acid metabolism	Tryptophan metabolism	map00380 Tryptophan metabolism; map01100 Metabolic pathways	Non-significant	1681347.24020457	1752593.60895602	2206461.63455379	1540524.41035922	2223734.6787128	1438352.02259187	2100894.52654248	2090098.54266829	2000161.73678328	1470834.61651486	1864272.49322446	1185794.26662861	1018578.51723189	1882861.91870164	1810501.3903985	913762.211696821	1046187.57791405	665853.154470035	831843.56021528	436300.012968072	581240.911544254	1084310.34871949	786204.324569025	2414442.94164227	3651969.79611819
HMDB0001257	0.490015542031373	0.0172928571427973	0.123436732437018	GCRV_G:C_G	POS	0.549	146.16531	C7 H19 N3	Spermidine	0.00013325303333999	0.917986796245366	89.4290598554256	level1	BMDB	C00315	HMDB0001257	Organic nitrogen compounds	Amines	Organonitrogen compounds	Amines	Amino acid metabolism	Arginine and proline metabolism	map00330 Arginine and proline metabolism; map00410 beta-Alanine metabolism; map00480 Glutathione metabolism; map00940 Phenylpropanoid biosynthesis; map01053 Biosynthesis of siderophore group nonribosomal peptides; map01100 Metabolic pathways; map02010 ABC transporters; map04976 Bile secretion	Down	17215491.3487601	17215491.339908	17215491.3314966	17215491.398057	17215491.3181977	17215491.3470926	17215491.3480922	17215491.3464405	17215491.339243	17215491.3659665	17215491.3371512	18141690.543961	32985179.8695568	25321668.062125	21773197.9615417	25562282.1791122	26948255.9483685	27031356.018374	22360618.5476652	16831065.187395	12914639.5605198	9124311.99138341	10411367.167841	69324570.4781994	71964535.6830121
HMDB0001325	1.51376244121156	0.0078943020678936	0.10143075349171	GCRV_G:C_G	POS	0.616	189.15988	C9 H20 N2 O2	Nepsilon,nepsilon,nepsilon-trimethyllysine	0.00012229277979258	0.64996635294158	98.5859049287931	level1	BMDB	C03793	HMDB0001325	Organic acids and derivatives	Amino acids, peptides, and analogues	Carboxylic acids and derivatives	Amino acids, peptides, and analogues	Amino acid metabolism	Lysine degradation	map00310 Lysine degradation; map01100 Metabolic pathways	Up	60860927.1896094	61408998.1704626	60936933.7810515	62280398.3686982	61547780.0557827	61009329.4768277	61456992.5708694	60551014.9075906	61142684.3114826	62623733.6734948	60813303.207856	56595478.7717642	55092445.6644369	67415274.4077446	72997676.1981492	72272720.9654794	75484109.710127	42523242.016738	37298204.0598634	39575640.0783924	57812655.2850267	55271330.6911245	67654838.6353789	53270956.8653608	49192404.9309148
HMDB0001406	0.977360553253237	0.890835569642172	0.931314491461122	GCRV_G:C_G	POS	1.054	123.05539	C6 H6 N2 O	Nicotinamide	0.00010285517805641	0.842743570448946	95.9842237938822	level1	BMDB	C00153	HMDB0001406	Organoheterocyclic compounds	Pyridinecarboxylic acids and derivatives	Pyridines and derivatives	Pyridine and derivatives	Metabolism of cofactors and vitamins	Nicotinate and nicotinamide metabolism	map00760 Nicotinate and nicotinamide metabolism; map01100 Metabolic pathways; map01240 Biosynthesis of cofactors; map04212 Longevity regulating pathway - worm; map04977 Vitamin digestion and absorption	Non-significant	623637508.470504	608094642.721284	623889158.259118	624221716.615502	612489525.888101	595401153.977421	621674532.087683	613889605.842364	631770104.709998	601544347.131616	620437011.848899	826175509.663976	740437645.796797	789102371.274076	560590365.79139	532607683.568513	561315079.091639	635430698.887201	479877982.647046	637986645.808179	592333381.120815	576787490.269476	544480819.757417	489967570.447185	631011446.138377
HMDB0001431	0.645817896518795	0.51188341128517	0.655832508519455	GCRV_G:C_G	POS	0.655	169.09734	C8 H12 N2 O2	Pyridoxamine	0.0001816254296898	1.08052568260674	88.6025380474297	level1	BMDB	C00534	HMDB0001431	Organoheterocyclic compounds	Pyridoxamines	Pyridines and derivatives	Amines and derivatives	Metabolism of cofactors and vitamins	Vitamin B6 metabolism	map00750 Vitamin B6 metabolism; map01100 Metabolic pathways; map01120 Microbial metabolism in diverse environments; map04977 Vitamin digestion and absorption	Non-significant	296350.986025599	281272.685994123	253358.755851147	356751.283099609	254387.627965955	437410.01565248	250903.759697932	404759.407432565	289395.843842103	225570.432115846	324915.522739901	692530.642801808	350862.040891943	341257.96106637	284892.632655645	285369.215287396	264134.50554817	275675.042625707	1087002.61483198	542186.322245603	395739.112539395	573421.491837511	261034.644149494	175266.069625124	177553.223582118
HMDB0001539	0.550776846859628	0.00949052003081615	0.105944845581676	GCRV_G:C_G	POS	0.764	203.05286	C8 H18 N4 O2	Asymmetric dimethylarginine	-0.0973935436283568	-481.805233507724	70.9902858343945	level1	Decode	C03626	HMDB0001539	Organic acids and derivatives	Amino acids, peptides, and analogues	Carboxylic acids and derivatives	Amino acids, peptides, and analogues	NA	NA	NA	Down	7919795.63289186	7787497.23960707	7969509.02097749	7839114.76127192	7895060.65115211	7881753.51762103	7881725.74340316	7882298.17114406	7905726.88542137	7832093.12784853	7907836.79817951	2120508.23219657	2890030.9470518	2761982.35904659	279576.456469674	533018.775346395	405638.785302759	6145490.61880125	5880873.89263128	5537163.15658023	3362321.78168997	3567017.6610043	2744244.94602564	6073671.75805867	8747762.3825463
HMDB0001586	0.753899054509214	0.259338696140864	0.429835312867675	GCRV_G:C_G	POS	0.701	261.03682	C6 H13 O9 P	Glucose 1-phosphate	-0.00017836236719404	-0.685930701948154	94.9586579519823	level1	BMDB	C00103	HMDB0001586	Organic oxygen compounds	Carbohydrates and carbohydrate conjugates	Organooxygen compounds	Carbohydrates	Carbohydrate metabolism	Glycolysis / Gluconeogenesis	map00010 Glycolysis / Gluconeogenesis; map00040 Pentose and glucuronate interconversions; map00052 Galactose metabolism; map00500 Starch and sucrose metabolism; map00520 Amino sugar and nucleotide sugar metabolism; map00521 Streptomycin biosynthesis; map00523 Polyketide sugar unit biosynthesis; map00525 Acarbose and validamycin biosynthesis; map00541 O-Antigen nucleotide sugar biosynthesis; map00…	Non-significant	12053869.1921385	12516841.3619902	12513789.396701	12400334.9775037	14346234.0715319	15040005.7276491	16011238.6569196	17794938.4480264	4517797.83436356	18037893.5535372	19106160.9182365	6209447.74924059	8098765.88459331	7217294.64304703	1897011.64912108	2366312.75403944	1751471.51463004	3861023.46432798	5610187.83773101	3538527.64552013	3032721.77703398	4343239.3722811	2432068.74267651	9471094.93980845	19366110.3979425
HMDB0001645	0.825521853856794	0.045904014098278	0.178385033868644	GCRV_G:C_G	POS	1.801	132.10201	C6 H13 N O2	L-Norleucine	0.00010638322225986	0.811499474876119	98.9041433338276	level1	BMDB	C01933	HMDB0001645	Organic acids and derivatives	Amino acids, peptides, and analogues	Carboxylic acids and derivatives	Amino acids, peptides, and analogues	NA	NA	NA	Down	3989057207.18471	3995575277.34794	4011474248.50253	4529434742.02488	3901150418.90909	3866510836.03084	4010030326.77275	3874906822.79295	4534219863.81601	3965118942.83357	3877622345.35144	4549662109.81886	3305712736.389	4817252473.74618	5583955668.18778	4683867290.40923	4468948550.287	3928396878.835	3671109301.10003	3287977717.76916	3101182860.89099	3070299126.51688	2816373903.66089	4544244012.94362	3454217459.94645
HMDB0003213	1.38136512406135	0.0574692673119808	0.197384097746199	GCRV_G:C_G	POS	0.746	522.2035	C18 H32 O16	D-(+)-raffinose	17.0272077433463	33772.8154173655	90.4345936907857	level1	BMDB	C00492	HMDB0003213	Organic oxygen compounds	Carbohydrates and carbohydrate conjugates	Organooxygen compounds	Carbohydrates	Carbohydrate metabolism	Galactose metabolism	map00052 Galactose metabolism; map01100 Metabolic pathways; map02010 ABC transporters	Non-significant	851338.992873442	851338.997211941	851338.995377469	851338.990822941	851338.9960643	851338.994488965	851338.994452511	851338.994447556	851338.998136615	851338.987448994	851338.997856697	346315.216953118	345348.044233218	371028.466429441	327760.407987766	271371.120952239	311114.176045912	286323.942621812	291557.074251165	289084.57132836	346227.087930774	394897.43996585	456471.499406034	377010.270263829	311373.627359753
HMDB0003229	1.56023556152144	0.0155342037847465	0.119280835600703	GCRV_G:C_G	NEG	9.798	253.21686	C16 H30 O2	Palmitoleic acid	-0.00044403355994404	-1.74661930710785	93.3186115016862	level1	BMDB	C08362	HMDB0003229	Lipids and lipid-like molecules	Fatty acids and conjugates	Fatty Acyls	Fatty acyls[FA]	Lipid metabolism	Fatty acid biosynthesis	map00061 Fatty acid biosynthesis; map01100 Metabolic pathways	Up	5695086.25394487	5727286.54044494	6287088.3614931	5622696.55616923	5904619.04711616	5273917.16788849	5720242.22908468	5479413.369627	5023419.12602654	5462115.6586804	7306103.85159611	5793388.5369977	4451464.92684766	4090927.7027581	4310677.95506126	4845155.81921327	5719579.10570219	7745776.00259386	6374733.49751057	7214600.86359276	11104355.1092134	11032156.94405	11151285.8451616	9858332.09451718	4863769.17762952
HMDB0003357	0.970065745437933	0.829008988731897	0.889464260214285	GCRV_G:C_G	NEG	0.696	173.10422	C7 H14 N2 O3	N2-Acetylornithine	0.011057224952026	63.5106080779143	93.905079961951	level1	Decode	C00437	HMDB0003357	Organic acids and derivatives	Amino acids, peptides, and analogues	Carboxylic acids and derivatives	Amino acids, peptides, and analogues	Amino acid metabolism	Arginine biosynthesis	map00220 Arginine biosynthesis; map01100 Metabolic pathways; map01110 Biosynthesis of secondary metabolites; map01210 2-Oxocarboxylic acid metabolism; map01230 Biosynthesis of amino acids	Non-significant	61655148.6354463	63613829.22757	67478713.3026832	64189654.7664198	69668591.9859898	62356289.7857957	75456629.8885441	71095808.2072533	76547169.6181767	28012364.867464	115396325.002939	24489349.3692258	22288545.5530274	25017508.046949	71325415.9723835	49376305.6450664	43905565.5766532	19187110.3314904	25219798.4731296	25569380.4241162	25761972.831582	23277179.3316795	18842449.0103929	131933613.430416	95136130.1922505
HMDB0003374	0.963202580485247	0.72542958069557	0.815960779949192	GCRV_G:C_G	POS	0.61	155.07924	C5 H12 N2 O2	D-ornithine	21.9821262419576	166417.946991983	87.3337434977162	level1	BMDB	C00515	HMDB0003374	Organic acids and derivatives	Amino acids, peptides, and analogues	Carboxylic acids and derivatives	Amino acids, peptides, and analogues	Biosynthesis of other secondary metabolites	Biosynthesis of various secondary metabolites - part 3	map00470 D-Amino acid metabolism; map00997 Biosynthesis of various other secondary metabolites; map01100 Metabolic pathways; map01110 Biosynthesis of secondary metabolites	Non-significant	1903005.79234838	1801180.34608758	1771286.28641363	1963515.51668541	1763557.0766979	1880387.25239595	1855824.70645732	1773398.73417803	1865837.03777333	1846353.0491874	1854632.10291209	15403545.8621489	17893266.7845615	19548084.3109447	7140073.28884696	7756365.29271609	6167014.39432005	1871827.90993108	1779746.58026678	1799218.26245138	2235246.47909231	1650062.65107116	1364908.51487856	96067.8692400817	336123.347773629
HMDB0003423	0.825123243335538	0.103851858664356	0.26447602796932	GCRV_G:C_G	NEG	0.667	145.0618	C5 H10 N2 O3	D-Glutamine	-6.43407539087093e-05	-0.440481493789162	92.1317353206419	level1	Decode	C00819	HMDB0003423	Organic acids and derivatives	Amino acids, peptides, and analogues	Carboxylic acids and derivatives	Amino acids, peptides, and analogues	Global and overview maps	Metabolic pathways	map00470 D-Amino acid metabolism; map01100 Metabolic pathways	Non-significant	69794935.1489968	70735250.828632	69767906.3072413	68864777.8003643	71659123.9900328	69916166.7780434	69558459.787405	70273268.682676	70410768.2599093	68963061.8118974	71021857.5242784	98040573.8561965	94513088.4311766	105376055.976298	117301860.257094	87948469.1463288	86725313.1248538	78238044.3536876	79891157.6849125	75630396.6423557	73268344.4816538	62120812.6885847	57491321.0542055	75964065.6520925	72696123.0022998
HMDB0006483	0.858912401248769	0.109497124751315	0.27241869114124	GCRV_G:C_G	POS	0.762	134.04497	C4 H7 N O4	D-aspartate	0.00018341136717481	1.37864404159227	66.543771937971	level1	BMDB	C00402	HMDB0006483	Organic acids and derivatives	Amino acids, peptides, and analogues	Carboxylic acids and derivatives	Amino acids, peptides, and analogues	Amino acid metabolism	Alanine, aspartate and glutamate metabolism	map00250 Alanine, aspartate and glutamate metabolism; map00470 D-Amino acid metabolism; map01100 Metabolic pathways	Non-significant	42883360.9169778	41990875.0818004	42315195.9869729	42941396.1251359	43522060.8160839	42611239.9725427	42659645.50146	42698811.5573473	43093816.3271235	42557606.5260571	42476283.4591311	74141416.882425	68612405.1726336	85043611.6949363	69775090.4634541	53509696.8381418	56695885.4797215	52889847.3485183	52349727.8268392	44953774.8078826	47288969.979399	42168940.949981	39545019.9563215	49730012.298667	48917742.7600089
HMDB0010738	2.35802115559238	0.154031649068089	0.320500156461134	GCRV_G:C_G	NEG	2.535	165.04169	C6 H6 N4 O2	1-Methylxanthine	-0.00010769439126079	-0.648569653365046	95.0496834830124	level1	Decode	C16358	HMDB0010738	Organoheterocyclic compounds	Purines and purine derivatives	Imidazopyrimidines	Purines and derivatives	Biosynthesis of other secondary metabolites	Caffeine metabolism	map00232 Caffeine metabolism; map01100 Metabolic pathways; map01110 Biosynthesis of secondary metabolites; map01120 Microbial metabolism in diverse environments	Non-significant	700707.491711374	726728.372475831	700290.878946554	717242.417795639	693009.795634615	712239.845327143	705790.956681544	709132.865590446	661633.502365991	735411.259731752	726410.141108462	1474172.25331543	2659079.44774434	1797574.0921583	1894176.51038167	1115566.7571112	2340031.87985796	13396.1576215146	15747.8262980585	24236.8571649551	18470.9332989102	45706.5210855327	61695.6981961895	206057.044918629	261303.970875545
HMDB0011567	1.2553302246454	0.341132449778673	0.508207732183739	GCRV_G:C_G	POS	9.785	379.28198	C21 H40 O4	1-Oleoyl-rac-glycerol	0.00014245530400103	0.399826659805349	96.2227701094582	level1	BMDB	NA	HMDB0011567	Lipids and lipid-like molecules	Monoradylglycerols	Glycerolipids	Glycerolipids[GL]	NA	NA	NA	Non-significant	306826586.252834	89644701.8675522	313255503.447653	287474098.921071	293337328.222976	296396844.607002	250318827.869196	277791982.103578	156397825.390861	272146166.723979	269993973.53314	76314294.2652172	69585854.1212142	58768489.3544831	124243600.236829	106646524.899893	113522813.88277	125472804.635561	91384281.7540829	58538903.8174871	119945889.080075	118172178.334564	107594842.838521	398829296.219171	77769008.7219754
HMDB0011745	1.34062646067519	0.0767743643003961	0.22747215245109	GCRV_G:C_G	NEG	2.335	190.05418	C7 H13 N O3 S	N-Acetyl-L-methionine	-0.00015438913032994	-0.808059385590831	92.4279010995538	level1	Decode	C02712	HMDB0011745	Organic acids and derivatives	Amino acids, peptides, and analogues	Carboxylic acids and derivatives	Amino acids, peptides, and analogues	NA	NA	NA	Non-significant	2712378.41824266	2726830.38224013	2840140.60114255	1320308.22282973	2759990.03559058	2610106.26702721	2690225.85041144	2713940.38901911	2759679.68294042	1587457.40464115	2905209.28886432	3031464.72502828	2241758.46271131	9608589.76024682	2890701.12872285	1970958.20950278	2331499.66031171	1740914.54961074	1889864.25931286	2079973.02905886	2625718.29501891	2108030.5195241	2922236.20980576	1870911.93815246	1570340.12281366
HMDB0011756	1.30878773017163	0.163540306754475	0.329970205571884	GCRV_G:C_G	POS	4.667	174.1125	C8 H15 N O3	N-Acetyl-L-leucine	2.91466417365882e-05	0.168375316704071	78.6491793112069	level1	BMDB	C02710	HMDB0011756	Organic acids and derivatives	Amino acids, peptides, and analogues	Carboxylic acids and derivatives	Amino acids, peptides, and analogues	NA	NA	NA	Non-significant	1338452.55565723	1329293.3300474	1120555.44521594	1293676.23254309	1299547.55768986	1250917.32635336	1292560.60918788	1175177.13986704	1383929.05936162	1236386.03776742	1267777.59605813	1372805.52523406	1437587.65439699	1545471.58597066	1939141.21350969	1565030.25280265	1765893.62865668	1060546.15889058	1692943.03504022	1442841.56657309	1901679.57471534	1607346.31295016	1983080.32342376	910404.380530743	1358857.42828085
HMDB0013130	1.51990288467802	0.415763351118611	0.57436259971453	GCRV_G:C_G	POS	2.427	276.14427	C12 H21 N O6	GLUTARYLCARNITINE	0.00010404147832332	0.378144418841052	95.8039212070598	level1	BMDB	NA	HMDB0013130	Lipids and lipid-like molecules	Fatty acid esters	Fatty Acyls	Fatty acyls[FA]	NA	NA	NA	Non-significant	2250388.27922868	2177522.32585247	2188474.797233	2152809.1474586	2091838.78656752	2076141.21560391	2272527.27790713	2222048.53887153	2271008.1844725	2098154.91584255	2101483.7929001	3971236.57476828	4055121.82449763	2846667.04553256	2369972.54645284	1093299.03323733	1637018.38935903	1381641.38282795	82557.7435489155	1145440.50958735	1793252.22553083	1030945.34528222	1142201.23985906	4164281.82044742	423113.61485769
HMDB0013899	0.812114321695778	0.532009692346597	0.672003718351745	GCRV_G:C_G	NEG	5.036	159.10256	C8 H16 O3	3-Hydroxyvalproic acid	-0.0001088249427994	-0.679688843118255	84.9842149467287	level1	Decode	C16651	HMDB0013899	Lipids and lipid-like molecules	Fatty acids and conjugates	Fatty Acyls	Fatty acyls[FA]	Xenobiotics biodegradation and metabolism	Drug metabolism - cytochrome P450	map00982 Drug metabolism - cytochrome P450	Non-significant	869094.112691998	837976.949040264	918705.800370012	792368.989620135	919276.101140034	792483.522978997	898100.301449696	765472.151056577	745834.030303626	950169.079533332	951413.384742456	3227501.83549231	2530657.12926737	1970496.25682582	982630.340576655	1046573.50488162	1344148.66929449	3207355.47149885	1665284.30286524	1931081.14297926	2212531.35556792	975523.390200369	2337344.45202738	930056.764644254	1220666.20934306
HMDB0014581	1.12255410496199	0.0905981426347703	0.246918125985327	GCRV_G:C_G	POS	1.082	137.04585	C5 H4 N4 O	Allopurinol	5.74058087181584e-05	0.42198204327827	99.0619654005971	level1	Decode	NA	HMDB0014581	Organoheterocyclic compounds	Pyrazolo[3,4-d]pyrimidines	Pyrazolopyrimidines	Pyrazolo[3,4-d]pyrimidines	NA	NA	NA	Non-significant	1643399943.61528	1620999992.43262	1592657445.99441	1571818309.60167	1654911699.36906	1672689539.59464	1558965132.37114	1605913334.59334	1686863743.81874	1566687356.40813	1630561532.42217	2532395866.09038	2577548780.27369	2546533375.99893	2062091108.9428	2362829988.70303	2151432883.71518	2165346593.85653	2290901439.29896	2471583908.14627	2508359410.24747	2490773897.70745	2777732876.24014	1192854238.60519	1467522471.46175
HMDB0029127	1.24238012624754	0.402546950442132	0.562914491872062	GCRV_G:C_G	POS	1.605	175.10799	C7 H14 N2 O3	Valylglycine	0.00027002238525142	1.55095749217117	92.169146824319	level1	Decode	NA	HMDB0029127	Organic acids and derivatives	Amino acids, peptides, and analogues	Carboxylic acids and derivatives	Amino acids, peptides, and analogues	NA	NA	NA	Non-significant	41982592.1086135	43130496.6751184	40725266.3182977	41981437.1791959	46765759.7360325	42571384.8326142	42211989.398787	43068021.8576602	41033675.0437137	43924452.5281192	43242649.103084	9978868.56994336	7746106.51423829	9490853.05890006	69749464.2136878	44910706.759604	35104451.1748756	7099897.68098625	2904320.05440804	3565461.78510801	5683856.64500102	6385596.73133194	4789246.77948728	55713915.0818471	13867910.5473653
HMDB0031518	1.60291177500962	0.00535248716163629	0.0916483075297225	GCRV_G:C_G	NEG	0.634	133.0142	C4 H6 O5	(r)-malate	-3.87523720064564e-05	-0.289150362471328	93.4385461561839	level1	BMDB	C00497	HMDB0031518	Organic acids and derivatives	Beta hydroxy acids and derivatives	Hydroxy acids and derivatives	Organic acids	Carbohydrate metabolism	Butanoate metabolism	map00650 Butanoate metabolism; map01100 Metabolic pathways	Up	246567385.10292	248718136.971808	248473091.504508	249919720.082793	252693180.827031	248242218.389752	247914662.813615	249646482.08974	243593900.630297	256671311.575548	246884652.092373	377018760.430294	364828732.409258	424244227.171435	205536718.398841	221790156.985313	205099015.525561	230737835.778271	216756155.055211	244967225.619433	360748758.132729	336200747.705398	413004731.751736	218501769.931069	290384762.046454
HMDB0034155	1.5666295461137	0.121012715740703	0.286521832380546	GCRV_G:C_G	POS	0.729	77.01685	C H4 N2 S	Thiourea	5.73316613809993e-05	0.754269495071635	91.6264393770584	level1	BMDB	C14415	HMDB0034155	Organosulfur compounds	NA	Thioureas	Thioureas	NA	NA	NA	Non-significant	3756259.26027162	4776919.07932951	5402986.44549439	5905121.27386387	5310358.19404564	5390221.66333011	5533672.22443143	3777315.99835622	7444995.71586988	4583399.05258305	4172379.69527786	2724947.31443465	4605950.83231974	3788458.8181841	3342316.107551	5385208.14833237	3340181.57735385	5062756.39892194	6853409.27710331	9946301.1394781	8996647.50157493	13254487.00219	11999251.9603329	6343490.55428396	2933333.83383281
HMDB0060460	0.677121623028836	0.0923482559939473	0.249070150023112	GCRV_G:C_G	POS	0.674	132.06559	C5 H9 N O3	cis-4-Hydroxy-D-proline	7.44794012064176e-05	0.568292382545043	72.4550245757226	level1	BMDB	C01015	HMDB0060460	Organic acids and derivatives	Amino acids, peptides, and analogues	Carboxylic acids and derivatives	Amino acids, peptides, and analogues	NA	NA	NA	Non-significant	13237790.0874816	13444572.5831845	14431947.1612306	13007346.8216532	14093177.2087755	12882515.177491	13187905.7047584	14015537.6767591	13677116.0923329	13130151.6797119	13756147.0695376	21811951.1676621	31074870.0135322	23363327.1574197	13260218.3342968	12098527.6661215	12092994.7323787	24264075.3265171	24313534.1763509	21363181.5888653	20207761.0527704	12439533.6736101	14711127.2535747	10412904.4975908	18867928.0174459
HMDB0061705	0.632207303478674	0.190765423445603	0.357486975604734	GCRV_G:C_G	POS	2.182	144.06573	C6 H9 N O3	6-Oxopiperidine-2-carboxylic acid	0.00020749485770466	1.45042224238089	74.7750075952488	level1	Decode	NA	HMDB0061705	Organic acids and derivatives	Amino acids, peptides, and analogues	Carboxylic acids and derivatives	Amino acids, peptides, and analogues	NA	NA	NA	Non-significant	4302457.95846703	4002235.44650639	4602822.78432028	4694096.46807322	4274479.48652494	4302632.6712971	4404660.29991741	4127588.50886842	4512677.29220859	4412833.85100019	4293050.52336667	8429200.64877219	7051919.07488588	8517385.07502151	5935959.61188042	4188670.42264094	4914384.30916605	21364164.7617566	11540680.8682393	10644265.0154506	9146978.9969466	7780466.80781096	10604620.0052946	6200975.37562428	6842890.21367904
HMDB0244272	0.865416040447812	0.310630875470153	0.48042029162239	GCRV_G:C_G	NEG	7.135	187.13376	C10 H20 O3	10-Hydroxydecanoic acid	-0.00020424836705501	-1.08561186414166	84.0371587785069	level1	Decode	C02774	HMDB0244272	Organic acids and derivatives	Medium-chain hydroxy acids and derivatives	Hydroxy acids and derivatives	Organic acids	NA	NA	NA	Non-significant	1153176.93436159	1110902.83733604	1161135.18625905	1171260.79254748	1178659.53640211	1154618.48652525	1143242.68083188	1159222.49842037	1058601.5553346	1243735.263936	1160440.91077853	2351302.68069658	2354448.47840292	2422079.71293937	1559138.63464963	1679579.69412288	1557006.08317173	1994563.64318104	1741668.48596787	1523852.53101347	1501026.59987127	1262924.61344452	1788210.42570221	983494.102422414	1328830.61357969
0.591_248.16058	1.03417312806692	0.92801387617495	0.956366013971651	GCRV_G:C_G	POS	0.591	248.16058	C13 H23 N O2	NP-017152	21.9804235605677	97615.7682440319	75.6083517590717	level2	mzCloud	NA	NA	NA	NA	NA	NA	NA	NA	NA	Non-significant	4904068.71286354	4934639.2866262	4934746.96979498	4889208.21419449	4927371.88458884	4917735.81699414	4918229.42398654	4917941.48845657	4849906.69355403	5053940.35378492	4852597.04611586	341264.41769418	468570.550391143	572459.672057255	5705638.48805099	10077181.8649016	5685119.67742173	226599.237582605	261635.720084998	184364.055490848	232033.343086571	294445.204989193	169105.277297034	1333161.75183374	406351.665664206
0.633_251.03070	0.947590687417637	0.594397416655113	0.721097918626334	GCRV_G:C_G	POS	0.633	251.0307	C11 H10 N2 O S2	2-Isopropyl-5-thieno[3,2-b]thiophen-2-yl-1,3,4-oxadiazole	-3.05760843275493e-05	-0.122292864136104	66.574312044569	level2	mzCloud	NA	NA	NA	NA	NA	NA	NA	NA	NA	Non-significant	8130108.22419479	8719376.69101952	8559321.5411773	8476882.59792583	8741522.04223847	8052258.80680021	9137247.06158097	8564126.83400491	8676300.74369209	8099647.63028438	8529423.1618838	4556297.78410053	4413698.66899338	3879775.79124569	11976869.8179133	7443752.61411351	8896437.47404207	2073745.95643587	2250376.07646193	2669872.93931712	2309308.00283869	2271125.6946094	2047010.80606854	13151053.2995184	12993299.7421626
0.657_170.09251	2.21646858699484	0.0386851953217076	0.165185120469741	GCRV_G:C_G	POS	0.657	170.09251	C7 H11 N3 O2	a-Methyl-DL-histidine	0.00010174818959285	0.601757183975619	80.0561909208382	level2	mzCloud	NA	NA	NA	NA	NA	NA	NA	NA	NA	Up	8766957.15864797	9410441.81517012	9250423.05001913	10707843.3330833	8723888.19388519	9576918.92896324	9398828.00970756	9080514.68127697	9764865.96162729	9155068.13813162	9298178.96579716	4117187.85308536	2114453.00658545	4616230.77145173	10806522.8570163	8197441.81492434	9990839.52332488	2190816.90277473	4154211.67608802	4074191.52971724	6324722.95884251	7061110.60342558	9708040.50938443	7266210.07604067	2059197.82502455
0.666_242.07951	1.20815452136295	0.0701943003905669	0.21691931270672	GCRV_G:C_G	NEG	0.666	242.07951	C12 H10 N4 O2	4-(4-nitrophenylazo)aniline	1.00641045010829	4157.34009016477	64.6623603614538	level2	mzCloud	NA	NA	NA	NA	NA	NA	NA	NA	NA	Non-significant	10020538.9209202	10815209.7465409	9305211.19042829	10876793.3398874	10825426.802944	10127743.6266098	9592295.82275359	10716259.3334523	10300328.2630712	9743473.13200971	10843325.8358571	15054334.4488303	15150814.0520395	16178747.3070707	15806120.5395346	15485577.6183932	16764463.893387	13852148.4348627	14721623.1819914	16680544.9282196	17370950.0693414	17058044.5774954	20245212.4982843	4846790.5023307	7014867.38393295
0.676_258.10991	1.15097789255773	0.15121336177837	0.318960920461333	GCRV_G:C_G	POS	0.676	258.10991	C13 H17 N O3	3-methyl-5-oxo-5-(4-toluidino)pentanoic acid	21.9817980935672	93491.4905208333	69.1611733627274	level2	mzCloud	NA	NA	NA	NA	NA	NA	NA	NA	NA	Non-significant	1629970786.37101	1720193269.76311	1685985340.49859	1753515362.42294	1779144180.53677	1677375686.62529	1728554932.45818	1735862611.06844	1703157148.53901	1682521837.2853	1715726254.59495	2116738069.81255	2024360585.51668	2337158136.32015	2381004506.5251	2202445917.16057	2395494214.84602	1484317839.70232	1700504473.05209	1836675364.66948	1821392924.4688	1839475492.27093	2118764397.50514	902401709.561221	1296493179.97114
0.719_310.14961	1.25229747136283	0.0360061207524707	0.160106361899291	GCRV_G:C_G	POS	0.719	310.14961	C12 H20 O8	(3R)-4,4-Dimethyl-2-oxotetrahydro-3-furanyl beta-D-glucopyranoside	17.0264804996645	58286.7461653054	64.3822863745283	level2	mzCloud	NA	NA	NA	NA	NA	NA	NA	NA	NA	Up	3370333.213775	2728260.22282766	3603571.63735557	3429681.22837796	3249646.25891423	3486013.67940728	3289152.98279538	3326752.96615421	3424523.88851649	3319218.79504366	3048078.95255295	62976596.8478455	65802167.1168332	56738366.5875066	19908906.1880558	13268628.7541343	17449179.3456948	152330.030363327	154007.135740072	149973.947436383	174285.646388253	203265.471969418	193886.135282956	319573.769702479	147956.59603221
0.722_196.07254	0.331279705894433	0.00029529853697062	0.0507487492977585	GCRV_G:C_G	NEG	0.722	196.07254	C8 H11 N3 O3	N1-[4-hydroxy-6-(methoxymethyl)pyrimidin-2-yl]acetamide	-0.00023491005205755	-1.19195252198371	60.2648353960321	level2	mzCloud	NA	NA	NA	NA	NA	NA	NA	NA	NA	Down	6067986.6660776	5844647.53422128	5578416.25988771	5834313.77246637	6374867.55693299	5889777.26829194	5988913.33546698	6039601.32294802	6095615.05947812	5432857.41454414	6194435.88730965	106989.890414888	97159.2891265689	89745.1500561063	834872.666326059	1051517.34488768	687526.541004893	10763490.8006056	12636245.7812783	10260762.3013687	3682805.38434613	4006976.41001308	3461258.3759446	14573817.1729559	14338405.5518829
0.727_143.11813	1.43800158627516	0.521797052608224	0.663251817259423	GCRV_G:C_G	POS	0.727	143.11813	C7 H13 N O2	NP-021733	-18.0103594998912	-125863.281363937	60.1674183299729	level2	mzCloud	NA	NA	NA	NA	NA	NA	NA	NA	NA	Non-significant	309777.472233488	360949.879481297	312185.531190456	321255.361249678	324954.598725435	321102.338460022	322328.461891679	343234.221705383	313167.819146717	324716.249239587	327316.080014185	429815.823016225	347691.713795911	430056.479043733	842327.682942782	725665.246355795	654922.253492375	390814.361184829	493815.153059172	296390.451067477	389080.927131989	335773.950816561	973453.705591993	249159.588520387	233673.83949322
0.729_186.61581	0.375094784972918	0.0121843460121108	0.112007795282676	GCRV_G:C_G	POS	0.729	186.61581	C16 H29 N5 O5	QPK	-185.608339544495	-499999.744379869	69.2607671594273	level2	mzCloud	NA	NA	NA	NA	NA	NA	NA	NA	NA	Down	172606.632683836	182616.276646796	147504.921114176	176435.019897129	321409.382613742	178877.773256051	184409.983007591	185704.483370684	190150.09456826	188078.482297198	192556.695984409	406094.596241357	938853.37361504	177438.642195196	290832.213306274	873721.384307154	597072.460751297	514741.502981957	463399.660284137	335219.224695589	155159.651389456	176091.830137974	161383.150787006	187724.367841257	139811.256042511
0.768_471.21927	1.09376083231445	0.0493303807497358	0.183947048889144	GCRV_G:C_G	POS	0.768	471.21927	C21 H36 O10	(2R,3S,4S,5R,6R)-2-({[(2R,3R,4R,5S)-3,4-dihydroxy-5-(hydroxymethyl)oxolan-2-yl]oxy}methyl)-6-{[(2E)-3,7-dimethylocta-2,6-dien-1-yl]oxy}oxane-3,4,5-triol	21.9811450888281	49039.786601088	61.0781723878274	level2	mzCloud	NA	NA	NA	NA	NA	NA	NA	NA	NA	Non-significant	642303.980847023	559671.55617044	626445.723503822	623029.35674644	682174.970780952	557529.273182981	552932.762601174	630520.54244889	672785.107186896	671375.5931957	539767.043861609	699104.459705135	789105.319706656	937513.678234166	785955.939076033	636536.648319465	733193.027538205	684811.044435894	722232.825601744	670216.435012939	786316.835587258	725893.194649063	759815.929949571	653340.200639936	815041.592471719
0.899_245.11331	2.96049082968529	0.0974834394196099	0.255824661702696	GCRV_G:C_G	POS	0.899	245.11331	C11 H12 N6 O	3-[3-(1,3-dimethyl-1H-pyrazol-4-yl)-1H-1,2,4-triazol-1-yl]-5-methylisoxazole	-0.00123040392628582	-5.04042334311506	64.6893524591034	level2	mzCloud	NA	NA	NA	NA	NA	NA	NA	NA	NA	Non-significant	2786031.34920746	2957967.60140847	2864692.04807422	3190598.95150493	1265170.31540582	2285462.96261606	2954852.23127306	1753660.81410744	3077823.3504828	2033345.84733768	3061987.19785369	1442898.81442578	598960.423423171	1158131.09465176	1657410.76261529	1429653.4375115	1589153.63056878	1375117.36278796	497141.871015081	1177610.62620001	1277256.04697286	3773962.69221879	3977893.01308094	14236510.4723277	7240289.18413859
1.163_187.06103	0.951006139380429	0.310977724204697	0.480790194418776	GCRV_G:C_G	NEG	1.163	187.06103	C8 H12 O5	NP-022068	-0.00016885524189547	-0.897839169312814	80.9859610141204	level2	mzCloud	NA	NA	NA	NA	NA	NA	NA	NA	NA	Non-significant	917022.177353787	850339.374684707	810767.582879601	936685.087580144	853234.084587166	900575.424236131	941119.801598318	852606.790462704	873298.385555932	910336.543514633	842087.250198957	5019929.54850681	8235453.36776866	7829703.83911317	4046661.07037128	1996415.46905034	2608646.21772968	1151245.30388858	1104245.06842634	1121271.88436551	1016798.57804029	1041649.21217685	1152873.84711406	457743.495444061	1332908.08208868
1.186_262.12857	1.5672270805947	0.281484386320463	0.451034520665654	GCRV_G:C_G	POS	1.186	262.12857	C11 H19 N O6	NP-015114	5.67315138937374e-05	0.217261202147273	73.8700302390402	level2	mzCloud	NA	NA	NA	NA	NA	NA	NA	NA	NA	Non-significant	19890664.6280527	25383847.2902927	19790936.2593089	20218546.2303385	20694798.0042343	20528571.1423631	20729054.3640156	21116209.6032511	21150167.6581256	21009391.9968242	21208553.6159181	11473505.8790727	2333363.15927988	4038690.6607136	2575426.84344829	1698565.73422731	1320657.65034729	17931154.8626529	5721679.17170227	15410758.5495513	28184365.4372421	17086155.3062469	15950999.4193276	60995379.3848558	94560704.0219009
1.431_344.13413	1.50154948321324	0.200305814860786	0.367675339562336	GCRV_G:C_G	POS	1.431	344.13413	C15 H18 O8	(2E)-3-(2-{[(2S,3R,4S,5S,6R)-3,4,5-trihydroxy-6-(hydroxymethyl)oxan-2-yl]oxy}phenyl)prop-2-enoic acid	17.0266740290772	52213.0183739673	67.8024575522465	level2	mzCloud	NA	NA	NA	NA	NA	NA	NA	NA	NA	Non-significant	39640778.5319198	44129918.5517942	45804248.9626995	46936528.5439487	41674732.1145197	41043596.1600374	42607118.5326488	42874182.8475971	43174429.557251	43320282.7283762	43944086.9847989	17896735.8526069	1162444.7164381	2723152.56621025	984160.946598579	1217786.71604321	1374968.67887486	17743447.4081039	8245072.80674897	16917055.6823748	24502885.0922569	21402927.8747409	18519032.3484507	75806994.6559779	117747696.153698
1.772_269.11323	0.830950298823704	0.0535414117352911	0.191778403415588	GCRV_G:C_G	POS	1.772	269.11323	C12 H22 O4	NP-006656	37.9541441888757	164909.171663218	82.9788836044161	level2	mzCloud	NA	NA	NA	NA	NA	NA	NA	NA	NA	Non-significant	2070014.14145494	2046312.41909922	1330821.21805422	1014151.34826729	1951966.69366696	2082554.94031264	1403646.82092028	2163977.84264032	1439502.66007154	1782293.84822013	1552868.61704096	457235.957286985	427134.269387455	424394.539108387	1213036.15812323	1816469.79144889	866257.07980516	386811.688377395	380649.827250972	334610.79761075	332567.151658537	304052.425407876	279147.740944962	325350.890052859	294038.387231695
10.02_267.23237	1.33373731526718	0.150876291363567	0.318405764429013	GCRV_G:C_G	NEG	10.02	267.23237	C17 H32 O2	trans-10-Heptadecenoic acid	-0.00058318300199289	-2.17410714882341	95.0951765608176	level2	mzCloud	NA	NA	NA	NA	NA	NA	NA	NA	NA	Non-significant	796264.339523228	928569.073367352	794116.293590604	871107.843920812	820377.381045673	840081.433178211	841298.107930964	841789.994382979	841452.283527838	825029.441551607	854107.647138537	944094.283503431	1050504.38250601	948348.610310882	910923.914147331	959933.119854844	1411165.03040061	1871902.68481368	1639229.58850068	2611011.41904932	2590854.540679	2674460.69139351	2900016.25986055	954215.79627541	840661.473449426
10.137_327.23244	0.116333554532268	0.0904510269605776	0.246812555997278	GCRV_G:C_G	NEG	10.137	327.23244	C22 H32 O2	Docosahexaenoic Acid	-0.00051604320952947	-1.57215101048987	78.9059618191673	level2	mzCloud	NA	NA	NA	NA	NA	NA	NA	NA	NA	Non-significant	2015273.92015185	3769266.55537757	4307475.44889365	1902432.73987745	3319506.80500946	3738781.66354726	2614693.02129259	4055022.44899604	3285068.93680556	1801808.43262398	3580835.79244709	426472.90080927	223636.717413856	287651.01819377	306573.676932688	193904.929286178	150294.594140165	3466489.16725169	3153626.65045084	499902.354514265	264091.708496498	349883.097114245	214322.216697578	1673564.43299403	408198.285306512
10.462_365.30524	1.03525397446218	0.573157192788687	0.704319500611805	GCRV_G:C_G	POS	10.462	365.30524	C23 H40 O3	2-Arachidonyl glycerol ether	0.00022314278862722	0.61252860246837	64.3322010291152	level2	mzCloud	NA	NA	NA	NA	NA	NA	NA	NA	NA	Non-significant	542621.794628289	563205.403383816	605289.353102777	593720.645733242	554110.56544847	532204.837547636	571549.713525417	577343.17894947	531620.326835802	625862.281432592	546299.435832023	33271.8327127561	37212.0013002897	36813.0072735592	31338.7657836033	32993.7768135758	31274.46838429	38964.6697342537	42594.8826959902	35837.4743277606	38822.289922976	39848.787124415	42864.661493876	996215.208683008	30938.2662544384
10.776_309.27948	1.19038131695466	0.0806447029614542	0.233526560765388	GCRV_G:C_G	NEG	10.776	309.27948	C20 H38 O2	11(Z)-Eicosenoic acid	-0.00042272968522638	-1.36238205124419	90.8811437365568	level2	mzCloud	NA	NA	NA	NA	NA	NA	NA	NA	NA	Non-significant	1196221.47452981	1202507.82781158	1237587.54323063	1181119.13519465	1208359.03839199	1202488.80778951	1207200.74642697	1205213.46770061	1220842.45869927	1159944.4609048	1233889.72925874	622800.420706237	893511.070085299	867025.636099931	338335.631965521	428160.451014048	563663.348649618	2410976.31474871	2657189.02676247	2802069.54664164	2842881.63018464	3060138.26223199	3465560.67848525	4003434.43523821	2166612.18190569
2.15_269.11293	0.885871019348589	0.499357797217097	0.64563920723773	GCRV_G:C_G	POS	2.15	269.11293	C15 H18 O3	(3aR,7aS,8S,9aR)-5,8-dimethyl-3-methylidene-2H,3H,3aH,4H,6H,7H,7aH,8H,9H,9aH-azuleno[6,5-b]furan-2,6-dione	21.9800569093412	89304.2309081344	67.6729404457247	level2	mzCloud	NA	NA	NA	NA	NA	NA	NA	NA	NA	Non-significant	4006356.93978533	4105530.11332307	3854636.88757767	3803718.77363776	4154204.55321137	4010867.0212606	3996616.66944239	3935952.54428518	4012475.21237916	4011104.06751095	3958061.44601913	142630.959399544	160055.257784795	370481.767751732	1339546.54886793	1573810.51836174	923315.668408109	88773.5436520382	71630.3896087295	61154.4732212947	62730.5181265213	81713.4505320134	51828.202736979	506284.748458709	265370.71216931
2.281_187.62384	0.177477475892539	0.0232253319106061	0.135848546189528	GCRV_G:C_G	POS	2.281	187.62384	C16 H31 N5 O5	LNK	-186.615951798613	-499999.175671006	70.4807079288062	level2	mzCloud	NA	NA	NA	NA	NA	NA	NA	NA	NA	Down	2358463.99600867	2758907.55944282	3010911.03921715	2802627.97436587	2212525.91465067	2694610.76520971	2824412.97384146	3029909.25954891	2925942.69646113	1661332.45930295	3318527.67828951	75053.2950108033	53899.248407261	29029.5979307904	442133.237714054	115010.318859245	103710.604753406	1678520.83325551	1032248.39130688	1394977.68447821	140046.926818572	430904.359588422	157726.311663127	902835.258249579	1023530.02792921
2.341_441.20963	2.06810472740704	0.148813949249704	0.31630587880995	GCRV_G:C_G	POS	2.341	441.20963	C21 H30 N4 O5	N2-{[(3R,4R,5R)-4,5-dihydroxy-3-{[(4-methylphenyl)carbamoyl]amino}-1-cyclohexen-1-yl]carbonyl}-D-leucinamide	21.9807369989025	52557.6296226825	66.3718796647102	level2	mzCloud	NA	NA	NA	NA	NA	NA	NA	NA	NA	Non-significant	316000.155350215	322772.648461901	273991.823757634	298033.06693195	319637.159272511	301339.61399876	289119.841492576	323022.692851509	293440.61005133	305734.186352674	310026.886235489	5726.87509071385	5075.04720612982	5406.21141099496	120527.244485398	54788.7914650323	48612.3740255647	5265.22954613394	4307.17056700679	4731.88328081301	16005.8035443117	6810.95120206575	6766.00136282834	87878.5467248554	6101.412584149
2.38_441.15445	1.38636745090688	0.0271450862534909	0.143108718683411	GCRV_G:C_G	POS	2.38	441.15445	C22 H26 O8	NP-005614	21.9844052528906	52573.7989063905	68.7161338612321	level2	mzCloud	NA	NA	NA	NA	NA	NA	NA	NA	NA	Up	198949.640273465	201432.014209474	183161.120641152	216711.856910741	185744.929750591	167501.460613053	226635.419200591	140804.515513604	188434.1330147	211214.522194603	219728.138919082	59906.1676897974	62530.3634247141	77628.6697681309	62623.8057879119	57106.4391960314	54071.8588598389	73125.8454555442	60387.2369686336	63854.6212543988	92064.6222622876	90095.9172114873	91463.620766437	104651.922339134	118771.549953369
2.435_181.12616	0.541016191360789	0.093252425635041	0.249830594463916	GCRV_G:C_G	POS	2.435	181.12616	C16 H32 N4 O5	TLK	-180.118386922031	-499999.311403929	75.3589316799491	level2	mzCloud	NA	NA	NA	NA	NA	NA	NA	NA	NA	Non-significant	2084301.25273725	2204214.75625552	2119144.24760266	2173980.58081201	2163452.21744061	2204533.57144891	2068579.83197403	2103101.46200582	2409886.59989298	2052122.6272909	2065298.462269	2125565.22686925	2576561.5847221	1653877.51439031	1981457.03103961	2463924.41979655	1915990.29518262	845113.906989385	688904.223876482	1342466.96985475	483155.477771975	563688.301108941	509381.234817009	2354124.05865429	1330226.0420296
2.561_375.22361	0.408988422385026	0.0369777765271593	0.162514300878175	GCRV_G:C_G	POS	2.561	375.22361	C16 H30 N4 O6	DLK	-0.00020221971652745	-0.540381564907715	73.9235394273085	level2	mzCloud	NA	NA	NA	NA	NA	NA	NA	NA	NA	Down	535906.48650352	541093.234513176	459494.213721091	466910.259987865	553148.15503565	573276.044567592	497989.437568199	529284.193146513	504154.238884672	527308.490824607	502712.423078972	563592.038055859	335616.140291764	733406.634529461	673974.673677561	513602.972249678	678037.657076481	433622.49556094	306448.209615935	402061.809725819	169194.522914143	202307.558967169	95616.8935433827	367298.034706759	350767.428736094
2.568_458.22508	0.210381509009361	0.131802514156653	0.299042270088929	GCRV_G:C_G	NEG	2.568	458.22508	C26 H29 N5 O3	1-(4-Acetylphenyl)-3-({(2R,4S,5R)-5-[6-(2-furyl)-2-methyl-4-pyrimidinyl]-1-azabicyclo[2.2.2]oct-2-yl}methyl)urea	0.00531659913542626	11.5772780697904	62.073618885947	level2	mzCloud	NA	NA	NA	NA	NA	NA	NA	NA	NA	Non-significant	456936.522964167	481946.509470868	381062.418562275	471745.317957558	465529.060108217	449678.166589393	449131.501692325	448623.103717253	469501.846928441	427091.445508619	455242.113994057	24647.4285671964	7329.11290951008	9357.14248885563	181888.359679497	282526.011141464	145858.953569712	336746.006740341	458856.048960391	220859.68501521	74494.2322464138	131055.894457803	8294.6281578849	124624.033367009	36552.4755883342
2.619_179.12842	0.2590958981507	0.00769881961134227	0.101111212501957	GCRV_G:C_G	POS	2.619	179.12842	C17 H32 N4 O4	LPK	-178.12121402125	-500000.102012715	82.6848144603168	level2	mzCloud	NA	NA	NA	NA	NA	NA	NA	NA	NA	Down	2294526.80309908	2206129.93825285	2249509.40421849	2264394.79513798	2271851.35685272	2257793.22872053	2254667.20019845	2256762.48560349	2281485.31632105	2221926.79833029	2269051.25897719	306533.746107597	362649.594857967	378342.283797146	1630330.35691578	1861053.0537911	713400.847693075	653236.777704785	464534.094953343	324896.863687337	134244.458587444	147390.774821007	92154.0594730141	2301480.68546053	1681236.18650039
2.787_188.09266	0.905654248813885	0.650515992434127	0.760136364797933	GCRV_G:C_G	NEG	2.787	188.09266	C8 H15 N O4	2-Aminooctanedioic acid	-0.00016942621036264	-0.895960411069878	71.4765256619679	level2	mzCloud	NA	NA	NA	NA	NA	NA	NA	NA	NA	Non-significant	561039.887346431	583801.7570862	563441.270318469	564870.920659333	581103.911732359	558305.431128538	566876.593239463	575566.194294685	565892.964920005	567891.8697072	572827.163906905	1445903.79860005	906394.97943643	1988306.10252909	534703.679379619	329089.62958802	540928.303243269	243858.999418063	308774.290908316	387254.901230286	183406.281524206	298163.665071549	369643.787497537	180760.598936962	204899.258368725
2.953_196.09695	1.204621513412	0.399788340176812	0.560315895752818	GCRV_G:C_G	POS	2.953	196.09695	C10 H13 N O3	1-(3,4-dimethoxyphenyl)ethan-1-one oxime	0.00013327142835351	0.683129532082174	60.0097053804149	level2	mzCloud	NA	NA	NA	NA	NA	NA	NA	NA	NA	Non-significant	1023800.81431288	1023800.71448588	1023800.7539811	1023800.85622947	1023800.74248391	1023800.77648261	1023800.77639926	1023800.77615288	1023800.78041223	1023800.7688381	1023800.77984885	1404557.55440089	854024.268144382	1024480.51464009	941746.320372488	751878.168326609	1065352.02432297	1196239.58038773	750997.844379553	843360.379666384	1300230.54096967	829999.161314263	1231384.44821715	2368001.74549625	1235193.15489808
2.981_270.18128	0.414996923431452	0.0285301666468991	0.145679537443275	GCRV_G:C_G	POS	2.981	270.18128	C16 H25 N O	1-adamantyl(piperidino)methanone	21.9803926724806	88919.743053551	69.9871134156369	level2	mzCloud	NA	NA	NA	NA	NA	NA	NA	NA	NA	Down	914443.14955045	1296366.11049759	1248123.29046278	1289420.97052796	843460.270725879	1138616.66682807	1107368.79236565	1241758.16467849	1274461.41726523	1234139.13716693	810621.162133851	387858.45220571	328289.274202848	359005.782066496	103926.157748828	125937.173842214	65035.6324145303	525840.59632225	345498.147312404	481636.061257754	198079.593269314	242746.880543439	120653.907697865	1194250.73339547	1654736.35473469
3.04_279.13373	0.824052220235431	0.410686507395921	0.569434661641642	GCRV_G:C_G	POS	3.04	279.13373	C14 H18 N2 O4	N-{4-[(2R,3R)-3-(Hydroxymethyl)-4-methyl-5-oxo-2-morpholinyl]phenyl}acetamide	-0.00020442267032194	-0.734998480803825	68.2468001158148	level2	mzCloud	NA	NA	NA	NA	NA	NA	NA	NA	NA	Non-significant	1159620.54994309	1111145.03533304	1201473.28545077	1228984.73700228	1143464.47527575	1197553.65618694	1170581.78160936	1224138.6490146	1111445.88983673	1114355.50768992	1247799.24336407	339973.968943301	354070.887916547	600123.649882431	765033.120928924	577885.445762311	527989.901020088	795836.246611574	761940.649443908	527479.37696103	808156.728249492	457433.82392686	452769.509362764	630337.673120985	312732.914808371
3.051_170.08129	0.787951551816606	0.336849805727824	0.504909625709806	GCRV_G:C_G	POS	3.051	170.08129	C8 H13 N O4	NP-019722	-18.0104437714035	-96269.0540099272	70.5141699137356	level2	mzCloud	NA	NA	NA	NA	NA	NA	NA	NA	NA	Non-significant	33687907.3956707	33757474.5681005	33539764.9693586	33824433.209257	33393352.3108385	32465163.98135	33953405.6501846	32879400.0907164	34527855.1402787	33150166.8381763	33480733.0097671	79328434.4973623	55568108.5318623	60927293.1254073	42576401.3192874	27848660.2154051	44368102.7674443	127091577.30621	84481534.341843	77916863.629241	96589725.8291926	55787902.2669903	75726447.1589117	80994023.2870642	75088367.2842315
3.064_487.32456	0.12724550181473	0.0110957615158724	0.108661639329711	GCRV_G:C_G	POS	3.064	487.32456	C24 H48 O8	PEG Monolaurate n6	21.9823700556304	47341.6260378428	66.6465005092669	level2	mzCloud	NA	NA	NA	NA	NA	NA	NA	NA	NA	Down	101492.394048312	101009.825821149	86634.4104570621	110619.114677857	77728.533854809	104909.68626519	85436.6516798782	92405.8771721362	86568.1773353486	109683.580674039	96047.4423269286	3441.93558456801	3767.59747743355	3625.56586040717	4119.81890137837	4060.34846497694	3433.98325696408	1046150.51604849	1049840.57592702	1027407.03227478	176754.615268835	138208.432513287	82475.3139052924	20861.5298046777	48736.858712039
3.144_384.11505	4.9550038181711	0.00877935168126692	0.103953217696727	GCRV_G:C_G	POS	3.144	384.11505	C18 H23 N3 O2 S	1-(2-{[4-(2-methoxyphenyl)piperazino]methyl}-4-methyl-1,3-thiazol-5-yl)ethan-1-one	37.9566797771227	109971.198243764	63.3460732288276	level2	mzCloud	NA	NA	NA	NA	NA	NA	NA	NA	NA	Up	1982900.19822099	1971229.67734858	1920893.15029448	1946018.08825961	1942029.0715027	1864301.26834533	2022753.4526902	1985594.14971158	1858545.76885382	1957481.65621107	1991447.97837975	944887.801578196	1421276.82904929	1620856.31224223	1793300.33202465	2855526.33885373	2439809.46880448	508573.20985973	472313.213925041	1004758.6629253	4122472.29850641	3009461.28569432	2706945.40198036	1182540.27103608	1286032.40494713
3.165_243.12335	1.31759977090893	0.296143486269814	0.466181607891789	GCRV_G:C_G	NEG	3.165	243.12335	C12 H20 O5	3,8,9-trihydroxy-10-propyl-3,4,5,8,9,10-hexahydro-2H-oxecin-2-one	-0.00044399457047461	-1.81867291175758	80.9112452841105	level2	mzCloud	NA	NA	NA	NA	NA	NA	NA	NA	NA	Non-significant	411700.388418848	432512.647910008	431601.046090651	372015.887507806	388502.100355226	457730.007764503	380196.994168782	401195.064397241	380108.103019492	425554.174072543	436809.100230846	1803563.76869506	2478798.09638421	1631518.00244897	656294.246628906	734539.51206718	1057538.17848577	414219.421912155	308985.990536398	302746.579634753	443120.015759681	318850.896273056	589823.197699787	492869.311749564	412212.381125604
3.25_389.23905	0.17953076786729	0.0290217709404854	0.146683263060566	GCRV_G:C_G	POS	3.25	389.23905	C17 H32 N4 O6	ELK	-0.0004143820190734	-1.06735617383973	83.7940195962838	level2	mzCloud	NA	NA	NA	NA	NA	NA	NA	NA	NA	Down	1250991.01761701	1153402.90959235	1250772.2478409	1275540.91633446	1213953.91545624	1227392.02903214	1247534.07728977	1118427.55163967	1300025.12913769	1227864.31817844	1224606.1070068	36891.4185551106	131476.887822808	27054.7033350954	199586.828517692	321575.498628512	128626.856772871	320099.832208693	481425.95606207	133553.835958903	73917.8692610831	59909.6321263273	34048.0615675983	408997.743604514	179540.533024975
3.288_261.12397	0.389196106144544	0.0306138072808629	0.149443462708745	GCRV_G:C_G	NEG	3.288	261.12397	C14 H18 N2 O3	5-(tert-butyl)-2-methyl-N-(5-methyl-3-isoxazolyl)-3-furamide	-0.00049398435828607	-1.88448889812568	64.3904708658002	level2	mzCloud	NA	NA	NA	NA	NA	NA	NA	NA	NA	Down	410558.360950872	394674.290499144	408020.88004043	424461.890396605	410881.553270779	402071.534510662	421587.762426407	428274.013270774	406955.691652629	374495.398193981	432547.764817861	89152.306302047	124681.659813288	138150.934602423	730910.731813817	830701.022493194	515899.881731867	74224.462716116	74344.6970568386	63999.4912445788	18904.2733126511	36988.1680383755	26838.4499133958	175394.099219664	94054.577592466
3.318_210.12855	1.1095956124559	0.124783349103414	0.290422278663088	GCRV_G:C_G	POS	3.318	210.12855	C12 H16 F N O	4-Fluoro pentedrone	-0.00032596992022604	-1.55875783400497	65.4636001594575	level2	mzCloud	NA	NA	NA	NA	NA	NA	NA	NA	NA	Non-significant	292244622.204465	291291043.521223	305160649.404376	302058042.032307	295571404.468947	292976031.012398	304027029.23774	296682649.137606	299203942.921106	296734282.374098	293390669.270062	347887983.199396	381866363.278173	376295334.524114	293145088.006806	331504024.585502	306806936.334162	426361585.209084	475893684.40417	468411086.718398	467278555.765654	532934294.753201	520672524.607665	295530405.523995	312862527.225065
3.334_321.14442	1.03296253493428	0.856425783600483	0.907537181038243	GCRV_G:C_G	POS	3.334	321.14442	C16 H26 O4	(2S,8R)-8-hydroxy-2-[(1S)-1-hydroxyheptyl]-3,4,5,6,7,8-hexahydro-2H-1-benzopyran-5-one	37.9540386966382	134501.45477144	67.1555718800436	level2	mzCloud	NA	NA	NA	NA	NA	NA	NA	NA	NA	Non-significant	1523561.81142718	1430484.04067398	1607816.49183496	1485553.11167122	1494571.81122227	1505780.22578308	1508661.51523979	1506891.50741627	1511031.59082304	1498361.39381999	1512173.59424681	463874.839833256	44995.4731332036	95282.5319021055	92967.3832506832	58770.29184843	49711.5441185458	704761.596682135	350024.547791456	558184.193760866	651450.575338611	616174.425812326	398512.928205531	2664779.34460447	2215109.59140621
3.343_241.11901	0.609956492270281	0.0530795066936946	0.190806406583766	GCRV_G:C_G	NEG	3.343	241.11901	C11 H18 N2 O4	NP-016455	-0.0003721934839973	-1.53718507784766	91.8345278966267	level2	mzCloud	NA	NA	NA	NA	NA	NA	NA	NA	NA	Non-significant	2515573.55974963	2625852.59493304	2692748.24747814	2550979.8438511	2642199.17334199	2531786.59435388	2579194.96431684	2590013.91102587	2603413.78660649	2506245.85081632	2696168.63443606	514383.653466651	510097.528265081	232955.997172529	976695.900284531	1223280.79708163	1108509.99570796	4319802.54378233	4645926.79793265	4358488.25446885	3277521.86046551	2736720.82693215	2112950.33981659	1367432.94988336	1197451.97444413
3.349_205.09723	0.630894591762759	0.0354180180869514	0.159162594328751	GCRV_G:C_G	POS	3.349	205.09723	C11 H12 N2 O2	(+-)-Tryptophan	8.54324784995697e-05	0.418602233099256	98.1081674174343	level2	Masslist	NA	NA	NA	NA	NA	NA	NA	NA	NA	Down	888277101.845371	872898004.868673	907200552.344383	908953296.461885	899802311.603462	883489334.136491	898721920.865334	897696254.439053	903454609.032793	900314565.267348	876676646.371105	435281522.234025	414980512.503332	337234369.482062	931331024.416299	710429632.033253	654181449.404638	509996123.068823	634347473.880362	435116696.131533	338201166.009125	382816984.880461	275454805.919062	866120793.814077	430385331.395111
3.361_366.20206	0.725356837020937	0.290791807868355	0.4605718328853	GCRV_G:C_G	POS	3.361	366.20206	C18 H27 N3 O5	1-[(1S,2S,3S,4R,5R)-4-(Diethylamino)-3-hydroxy-6,8-dioxabicyclo[3.2.1]oct-2-yl]-3-(4-methoxyphenyl)urea	-0.00029003856792542	-0.794201759848834	60.9588937957442	level2	mzCloud	NA	NA	NA	NA	NA	NA	NA	NA	NA	Non-significant	198141.308292932	188609.964036921	208552.296096525	187136.807211288	198989.703570115	196139.581468378	196090.064279572	196179.375413333	196216.538771169	195806.13924575	196345.24766122	17375.111376748	17504.5248501359	14483.4700789111	24581.981734115	20706.7072689634	18653.5702954599	32521.0755211748	33627.4270196194	18097.064328197	21442.0055562326	20755.0384891989	18911.0538716958	29616.7754366498	272481.000905819
3.473_237.12340	0.527256601885361	0.0248265184276701	0.138945896973566	GCRV_G:C_G	POS	3.473	237.1234	C12 H16 N2 O3	3-Morpholino-4-tetrahydro-1H-pyrrol-1-ylcyclobut-3-ene-1,2-dione	2.79036854067272e-05	0.118177821499931	64.3308826725519	level2	mzCloud	NA	NA	NA	NA	NA	NA	NA	NA	NA	Down	11150139.0351127	10736710.1707892	11171831.8087429	10883111.3761733	11162825.7968483	11010971.74089	10994013.1483472	11011220.2637109	11142203.510535	11059433.199354	10870775.8261312	525598.762368544	570929.920283805	1231271.70572944	2770836.9716674	2750851.98342379	1335128.78574892	357839.798114264	577171.784674971	437523.343492789	262231.323519299	265238.036804645	196208.740876491	2157836.31936633	993304.094713877
3.507_488.27193	0.0680370056499261	0.00157916467870569	0.0673577233776354	GCRV_G:C_G	POS	3.507	488.27193	C20 H38 O12	(2S,3R,4S,5S,6R)-2-{[(2R,3R,4S,5S,6R)-4,5-dihydroxy-2-[(3-hydroxy-6-methylheptyl)oxy]-6-(hydroxymethyl)oxan-3-yl]oxy}-6-(hydroxymethyl)oxane-3,4,5-triol	17.0283282541057	36212.2773173282	61.1065971298302	level2	mzCloud	NA	NA	NA	NA	NA	NA	NA	NA	NA	Down	93815.4703503626	109574.191282527	94921.7595628031	110687.845725407	95272.598894615	102511.31456951	98537.9714523699	92500.0890991581	91669.7840805704	115445.639182309	101304.030329127	49229.7079693377	58206.2292883679	18640.7880370839	123046.61527777	94781.6520151722	67072.6399340083	190602.98523139	232731.987436555	144244.009573604	9411.23621780681	19469.8969717656	9735.24123197515	42476.4343371574	19555.6052892895
3.51_265.10764	1.64802207532422	0.011084455425238	0.108661639329711	GCRV_G:C_G	NEG	3.51	265.10764	C14 H18 O5	NP-005519	-0.0005114119531413	-1.92176742835214	64.5375146877752	level2	mzCloud	NA	NA	NA	NA	NA	NA	NA	NA	NA	Up	118204.80766014	121654.724206042	115543.436357394	108108.579392765	114455.600191295	116565.215033501	96417.4814294418	111901.707705947	89967.7503723285	170144.184615598	106625.486954413	823363.821277324	2043521.09823644	1679911.83345065	506608.87172358	509926.956831479	583187.91638731	34541.8055200987	33699.5808416352	38169.3171345946	49881.9604106509	61807.5281591439	63677.6998429343	65194.9203825435	111031.703932859
3.531_211.14427	1.66127657154094	0.378464647058262	0.543464404930109	GCRV_G:C_G	POS	3.531	211.14427	C11 H18 N2 O2	NP-011220	0.0001668531576513	0.7940214927854	77.9234498988014	level2	mzCloud	NA	NA	NA	NA	NA	NA	NA	NA	NA	Non-significant	392152.749288111	391363.313229809	385417.641133134	389179.995402758	366729.754016719	383691.606334835	363799.645453568	395940.568800151	409988.635950894	383656.778619344	363819.894999868	465412.340199768	184372.276599586	159175.796635087	665830.514514864	415786.606567055	830576.39764322	368521.163895554	13914.8338065601	257995.298416478	407007.373396486	297235.105958442	359691.028568486	254480.947784972	1052177.81403337
3.602_251.11380	0.67844119724992	0.133009577829048	0.300684746683283	GCRV_G:C_G	POS	3.602	251.1138	C11 H16 N4 O4	(2,6-dimethylmorpholino)(1-methyl-5-nitro-1H-pyrazol-4-yl)methanone	-18.0106309810847	-67174.4819504208	63.9719274810786	level2	mzCloud	NA	NA	NA	NA	NA	NA	NA	NA	NA	Non-significant	1711077.04383185	1614875.57394804	1703109.55912954	1574838.81253391	1576949.22831013	1712536.14810377	1656251.70225046	1551870.00531664	1699402.12595346	1674036.70117325	1611619.15381243	3720005.02840039	5106410.48556632	5899156.45852166	3841454.9759397	1867932.5140794	3265442.81299007	5636244.45198181	7576897.37713844	5058809.50491836	3973978.70625399	3011786.88324232	5410678.94966112	767001.555973574	1785817.56520301
3.63_273.14424	1.03001205701131	0.749599524253823	0.833878387558079	GCRV_G:C_G	POS	3.63	273.14424	C15 H22 O3	2-[(1S,2S,4aR,8aS)-1-hydroxy-4a-methyl-8-methylidene-decahydronaphthalen-2-yl]prop-2-enoic acid	21.9800684653958	87865.1316520499	61.3810263969941	level2	mzCloud	NA	NA	NA	NA	NA	NA	NA	NA	NA	Non-significant	418879.759813043	437135.271896115	410734.89642987	433210.164432906	422967.151715424	425008.948433761	436969.770518443	429246.962222371	405781.616416611	414225.263228816	447537.85480784	196677.94982364	118493.84082004	99371.5335306949	1180510.57860167	1125856.26044719	875183.863516634	766533.708329263	356751.772089964	250905.164714529	595697.774459357	395013.651114988	424721.507545573	1330771.85145039	442447.221497797
3.676_218.04892	3.40300774018783	0.0708016358443828	0.218081653391495	GCRV_G:C_G	NEG	3.676	218.04892	C11 H10 Cl N3	4-chloro-N~1~-(4-pyridinyl)-1,2-benzenediamine	-0.00012471317759832	-0.569320139915264	70.9783531818554	level2	mzCloud	NA	NA	NA	NA	NA	NA	NA	NA	NA	Non-significant	968251.838416405	947613.608794271	975588.648581759	921358.741821336	944260.645503804	948188.875033968	942381.820813568	969046.342897366	952287.044124086	922998.898059407	971803.036897601	1222148.455138	655867.856310637	870878.175582035	760827.866206838	467443.417969915	856627.547198642	690295.681605626	258111.309024839	955959.755280264	2225625.1423943	1881514.96509319	2373434.66900303	4218859.060938	5127806.59183642
3.682_337.22360	0.27660359334511	0.148139537848105	0.315455611288398	GCRV_G:C_G	POS	3.682	337.2236	C17 H28 N4 O3	1-(4-{[3-({5-[(Dimethylamino)methyl]-1,2-oxazol-3-yl}methyl)-3-oxetanyl]amino}-1-piperidinyl)ethanone	0.00018502492190464	0.550315405894672	60.1452541317814	level2	mzCloud	NA	NA	NA	NA	NA	NA	NA	NA	NA	Non-significant	30653.7286233349	30305.4287361094	45141.1285778791	33247.7984298368	32205.8323365584	34998.8307530779	34593.7162923422	36640.9764311139	31610.5794112786	29351.0302692165	39589.192471504	8889.42647594653	10121.8415803301	10034.9797628026	7475.82694507318	7301.00557856305	6434.35558626289	42456.7790722354	8783.8552781784	14527.5542398845	5771.44681679286	5908.26991493516	6512.00056014732	20376.2107232685	24493.2234745854
3.716_359.26522	0.277990402407454	0.026594507624062	0.14196647310164	GCRV_G:C_G	POS	3.716	359.26522	C17 H34 N4 O4	VLK	-6.29703411618721e-05	-0.175768134163672	61.4510419599995	level2	mzCloud	NA	NA	NA	NA	NA	NA	NA	NA	NA	Down	144644.5826028	134305.167538891	128798.395893162	150201.374287219	148693.013892951	118555.908956154	132898.310741769	149515.459385238	149770.722507247	124970.984894858	140995.211064676	18625.0181774985	20622.026892737	41355.0788408671	84124.0464297904	122821.680195437	53232.174805949	61671.3347555081	91444.5134011333	106386.841576679	12712.9335619404	24858.2651457425	34568.0584370994	33054.7689436453	43494.45498846
3.75_370.15848	0.246548387165811	0.00548612193390257	0.092278053663899	GCRV_G:C_G	POS	3.75	370.15848	C20 H20 F N3 O3	(3R,5S)-1-(4-Fluorobenzyl)-5-[3-(4-methoxyphenyl)-1,2,4-oxadiazol-5-yl]-3-pyrrolidinol	0.00233155320313472	6.31602422529731	64.6144591121704	level2	mzCloud	NA	NA	NA	NA	NA	NA	NA	NA	NA	Down	1327997.79377337	1349773.77516633	1252263.27279244	1297854.31892754	1304190.42450519	1319322.62654686	1347374.72052817	1306102.17540858	1285413.47405874	1360218.32656484	1272954.6780331	122906.204090039	76844.2284415792	46846.2895537889	252270.684004993	474150.122028796	286637.436135783	4001535.33619867	4654987.55727789	3338699.93925613	1218566.99372526	1062998.91682831	675836.932551183	1965278.38185554	1745816.16029437
3.782_332.18154	0.671008137379766	0.046619007539442	0.179816171937848	GCRV_G:C_G	POS	3.782	332.18154	C14 H25 N3 O6	2-[2-(2-acetamido-4-methylpentanamido)propanamido]-3-hydroxypropanoic acid	-7.27453328295269e-05	-0.219658726732693	66.0558495063349	level2	mzCloud	NA	NA	NA	NA	NA	NA	NA	NA	NA	Down	515586.88651085	504719.577651215	527651.567526249	476866.620313215	511925.307298308	506896.014337596	508559.286537413	511341.656726836	489743.478361487	534682.967694233	496190.334923354	400696.101127494	395272.181117422	222583.962503261	805780.035738248	727523.341919617	550507.596892336	266745.507289686	383439.060632349	299710.468733388	208187.326209042	236638.807122756	192561.165920642	447120.503587533	235509.41070739
3.806_202.10829	1.27180835722655	0.205313843915872	0.372962845186931	GCRV_G:C_G	NEG	3.806	202.10829	C9 H17 N O4	3-[(methoxycarbonyl)amino]-2,2,3-trimethylbutanoic acid	-0.00019712705613983	-0.970515819000023	67.2666779024132	level2	mzCloud	NA	NA	NA	NA	NA	NA	NA	NA	NA	Non-significant	2672297.44005672	2643022.85538281	2682297.35178327	2642574.86754197	2754813.65961975	2604653.2169924	2679953.43602209	2650038.89544895	2678469.68313247	2597140.41315006	2755287.4764466	5107518.83952969	3488503.49578731	6061757.34258385	4216169.01395239	2461968.16791952	3471186.44366291	1406881.23216625	1789725.73573637	2069229.55102247	2755896.79548035	1993596.34559806	1947641.7514793	907206.50966944	1185665.97463887
3.871_302.14996	0.465190657156935	0.0835509867800772	0.237515501976406	GCRV_G:C_G	POS	3.871	302.14996	C16 H19 N3 O3	(4aR,7aS)-6-(Cyclopropylcarbonyl)-4-(3-pyridinylmethyl)hexahydropyrrolo[3,4-b][1,4]oxazin-3(2H)-one	4.22030448135047e-05	0.140143038599611	61.3484271663354	level2	mzCloud	NA	NA	NA	NA	NA	NA	NA	NA	NA	Non-significant	4459416.60870899	4278367.58239553	4578682.0554206	4713696.50465638	4401454.9960917	4266634.03180509	4404631.19224809	4539607.00387067	4457311.50598853	4465637.26460304	4454443.10503348	109709.462904931	160039.932092478	72140.0798339278	2185593.04380255	2365999.84006072	1211247.52278157	73808.9464458995	80706.1609796251	75488.5081497838	22836.8994230169	54830.6849670314	29327.9486879005	1291281.70247484	207222.97082841
3.892_303.22772	0.167561535253849	0.030994606051349	0.150125342021389	GCRV_G:C_G	POS	3.892	303.22772	C18 H32 O2	octadec-9-ynoic acid	21.9802153779688	78433.4760409646	66.4138111507073	level2	mzCloud	NA	NA	NA	NA	NA	NA	NA	NA	NA	Down	140039.497968446	211176.146754909	194516.337208129	149299.548764558	161463.781224363	176035.497685531	169561.667436888	190250.946259385	209077.050864604	124364.442627429	176562.670262816	108715.452151109	163111.817861974	155172.94549402	174228.302326029	54136.4176594877	137039.524102475	217908.945317732	292849.113607931	103282.016001898	34289.6785634403	32780.9668446566	35818.8522541538	222350.414310846	151606.258983772
4.027_273.13340	0.591721524078793	0.0266871614917199	0.14238109690846	GCRV_G:C_G	POS	4.027	273.1334	C13 H20 O6	NP-016495	0.00013919855825861	0.511522472290697	62.4142666877741	level2	mzCloud	NA	NA	NA	NA	NA	NA	NA	NA	NA	Down	41875.4121602941	34309.7449065698	45900.9836282457	40721.8280754814	36420.8716835873	34816.5090068038	40951.6242180971	36976.4797791227	43564.2843937315	36034.3397603986	40326.0139215521	21550.1711739304	3539.70041724765	3384.85510769776	3108.29887299042	3176.9882952543	2809.41899667497	6922.64472454269	6057.08423538252	5062.49469977563	3548.98025596814	3470.1481409232	3656.84368479729	377293.91663417	414470.636878232
4.08_283.14417	0.369029319562551	0.360662545924069	0.527241358439287	GCRV_G:C_G	POS	4.08	283.14417	C17 H18 N2 O2	2-(6,7-Dimethoxy-3,4-dihydroisoquinolin-1-yl)aniline	6.35246213960272e-05	0.225155368424882	66.0627767988558	level2	mzCloud	NA	NA	NA	NA	NA	NA	NA	NA	NA	Non-significant	28871.7874587566	34841.2836713902	29828.1954071107	38460.3691928599	35565.2976975022	26146.1677325162	31046.8697287191	32843.6857561494	29682.5997493884	37880.5656770553	31327.0710096464	5730.07803313185	6371.45975998886	6080.39188436565	5444.86610642542	5622.23900977512	4871.92561493317	707939.283602832	889679.588614944	115611.683458983	199758.166802577	322544.22485651	109929.914556079	5442.04037887881	6701.71293497677
4.102_265.15472	0.463701500709134	0.0211275345915104	0.131563043685011	GCRV_G:C_G	POS	4.102	265.15472	C14 H20 N2 O3	2-(2-amino-3-methylbutanamido)-3-phenylpropanoic acid	5.58500827878561e-05	0.211435298605113	91.2277896614649	level2	mzCloud	NA	NA	NA	NA	NA	NA	NA	NA	NA	Down	5892477.59787608	5925323.3588901	5804216.66434678	5875380.90901926	5986432.97010212	5648480.04973603	5992049.08290571	5915489.38886989	5772682.34593279	6001240.86526272	5829196.56986676	455908.438964804	469080.835329763	1544456.7230687	2099582.0426612	1410433.81443858	734374.985863032	342357.130124709	533575.92295294	385943.024493063	237373.789151559	207771.063659003	139988.978067933	1266404.07248193	369697.14673935
4.16_194.15427	0.37322076561322	0.0480000820338346	0.181929665370018	GCRV_G:C_G	POS	4.16	194.15427	C12 H19 N O	4-Hexyloxyaniline	0.0003326630777849	1.72233405746062	63.1629818506656	level2	mzCloud	NA	NA	NA	NA	NA	NA	NA	NA	NA	Down	250560.612702353	257729.440347746	275786.161731008	242870.588633593	246969.677784109	251874.785224687	260120.326680813	251728.633782332	257373.594419065	260222.043221974	247506.984930341	1245363.75842895	947743.083946427	892888.852186109	256107.895580277	116708.520704181	247829.504729575	3972213.52637719	2966558.80771492	1658949.53054552	1158940.43414111	816960.777815944	1232947.12489252	233383.805613005	314662.971526338
4.169_255.12342	0.717115798224142	0.124351920537449	0.290001915877742	GCRV_G:C_G	NEG	4.169	255.12342	C13 H20 O5	NP-020515	-0.00038177596451305	-1.49054919087745	63.4161168778285	level2	mzCloud	NA	NA	NA	NA	NA	NA	NA	NA	NA	Non-significant	314588.519739916	348892.762676464	327298.200987298	304397.460307768	323530.395134421	319882.708000049	317516.656923074	325643.318956896	317924.188162135	345331.911789663	308624.700971687	2256721.11397703	3215544.29316067	2051381.35849416	517864.556765222	510180.717821077	832295.524541383	317155.472665361	300473.526262145	306933.896668665	254110.713930908	164919.020747799	243988.924205165	189982.367950818	315263.320712694
4.186_460.24044	0.148135317023469	0.00044803154709541	0.0526098930820437	GCRV_G:C_G	NEG	4.186	460.24044	C28 H32 F N3 O2	4-Cyano-N-{[(1S,4S,6S)-4-{2-[(4-fluorobenzyl)amino]-2-oxoethyl}-6-isopropyl-3-methyl-2-cyclohexen-1-yl]methyl}benzamide	-0.00014336466887243	-0.310819155485377	61.7193639702062	level2	mzCloud	NA	NA	NA	NA	NA	NA	NA	NA	NA	Down	51348.1767013487	50963.6641298777	51793.6493425222	50508.9254351201	53092.7315328458	52780.9468817843	47286.4863629919	53195.8005677409	52304.8305987063	50325.4557279257	52035.5686100398	1590.03291082341	2688.32674516875	626.758302218741	458.618362643642	531.636752036062	5261.47671759586	553606.579324329	756178.225135704	551379.764013235	70150.0467408349	96202.5997672745	109351.556875526	1350.48936384165	17113.1994410151
4.245_213.07005	1.73835487755092	0.355930531779434	0.523053993985669	GCRV_G:C_G	NEG	4.245	213.07005	C9 H14 N2 O2 S	N,N-dimethyl-N'-(4-methylphenyl)sulfamide	-0.00026858941404839	-1.25463577766278	61.5474417793916	level2	mzCloud	NA	NA	NA	NA	NA	NA	NA	NA	NA	Non-significant	19048.4651585084	20911.4216555312	21457.9469238043	20062.6483875998	21699.6487434039	18936.6638795094	20985.9648949979	19238.9204028652	20375.302816648	20691.143227991	21000.3760513019	1781.41776213526	2030.36629306899	2033.25143599473	1562.56438719726	8032.22289318228	14049.9958988848	76076.3753160016	19180.0407244029	65028.3019458079	89255.1568344147	146694.67524922	42681.8892245708	1289.13349727246	20963.6162895583
4.411_395.22757	0.122504637493059	0.130461520109556	0.29749441553527	GCRV_G:C_G	POS	4.411	395.22757	C19 H30 N4 O5	1-[(1S,2S,3S,4R,5R)-4-{[2-(Dimethylamino)ethyl](methyl)amino}-3-hydroxy-6,8-dioxabicyclo[3.2.1]oct-2-yl]-3-(3-methoxyphenyl)urea	-0.00132694992180404	-3.36599987119084	75.1422658657942	level2	mzCloud	NA	NA	NA	NA	NA	NA	NA	NA	NA	Non-significant	72063.92825213	59547.5401802232	59431.7184326209	85281.3156107744	57675.7532516801	57269.1554541979	82259.2889651981	62806.7924396888	65611.3774673003	68059.0758487778	62114.8307073274	344.973348017834	362.914317257009	347.710229263433	2930.99416975989	6817.24279588663	1153.4380896171	3839.5120191351	4228.35398615071	492.595964698219	342.117859052164	341.47875957038	365.099671783468	14239.1804107903	6892.74144082351
4.461_190.08987	1.05857813301224	0.593742154733826	0.720794752752553	GCRV_G:C_G	POS	4.461	190.08987	C8 H15 N O2 S	2-(tert-butyl)-1,3-thiazolane-4-carboxylic acid	0.00024342164968516	1.28738430912224	85.180680425702	level2	mzCloud	NA	NA	NA	NA	NA	NA	NA	NA	NA	Non-significant	949187.855015337	986561.44497553	936199.748746406	972766.79808264	995284.881020857	860633.274264589	983527.728943558	943445.441957439	1002588.65793805	954081.335342498	936236.026638497	360529.476774932	170812.424868519	154689.137880304	142633.169982717	84789.2387838816	167236.608224154	516920.173217956	52471.6253099534	674993.162682002	430033.904068081	461045.201525675	426199.603392338	1008506.71556156	867466.437226364
4.493_208.13343	0.595561143535341	0.148888345036061	0.316376916728918	GCRV_G:C_G	POS	4.493	208.13343	C12 H17 N O2	2-morpholino-1-phenyl-1-ethanol	0.0002196873544733	1.06064632198171	69.3906494082373	level2	mzCloud	NA	NA	NA	NA	NA	NA	NA	NA	NA	Non-significant	531320.694966745	468244.909342247	758587.027580343	880905.982014972	502197.629143188	465022.271152799	766975.72591675	470414.815618205	556122.522202691	540971.617842585	765090.429524689	2791391.35038982	2029488.81135982	2587747.85170567	1300349.79884476	497835.520686412	1036387.9850695	2206095.24524135	1827972.97263708	1051306.52314218	991232.980396846	831483.776309469	1205934.83936166	876500.969434467	1403432.27699127
4.496_381.19135	0.311716682568782	0.424385204189848	0.582330794460483	GCRV_G:C_G	NEG	4.496	381.19135	C15 H30 N4 O5	2-[(2S,3R,4S,5R)-3,4-Dihydroxy-5-{[(isopropylcarbamoyl)amino]methyl}tetrahydro-2-furanyl]-N-[2-(dimethylamino)ethyl]acetamide	35.9770019448438	103913.215920008	64.9073278554102	level2	mzCloud	NA	NA	NA	NA	NA	NA	NA	NA	NA	Non-significant	18859.1237654271	18190.2923166146	18119.9834262974	19597.134032363	21235.1022088088	18340.4405963303	18619.8325919742	19300.4403752125	17985.4709142815	19822.8489740756	19310.709588993	3034.81631115518	6923.71060794679	3717.51113498342	2168.92274918394	1178.58509239169	12981.977184487	1907.82983778909	13307.5345727073	1324.32731755761	2215.55765329176	751.356179076167	2188.78400381139	1786.52143234545	11783.2141337098
4.521_235.09725	0.280269593874187	0.0127324869202472	0.11352526124378	GCRV_G:C_G	NEG	4.521	235.09725	C13 H16 O4	NP-007992	-0.00032792810094406	-1.38890873529516	62.8191160304409	level2	mzCloud	NA	NA	NA	NA	NA	NA	NA	NA	NA	Down	55025.9658755626	51184.143910709	51891.7707824422	49813.540206365	51939.9586591767	51960.696792797	52355.5731623593	52376.5688427306	49277.7555900463	52629.129364142	53806.2999804812	8383.05336295207	21102.3394150459	17003.0807966381	16527.1299197825	15140.2074704015	14519.8526242727	16205.9588461597	23175.2749813225	19806.2431907876	6425.65324850864	6687.82496763619	3474.97193020344	9469.53250040149	28816.6833404512
4.559_283.16525	1.12682980163389	0.746104907319079	0.831030673950834	GCRV_G:C_G	POS	4.559	283.16525	C14 H22 N2 O4	2-(3-{[3-(Tetrahydro-2H-pyran-4-ylamino)-3-oxetanyl]methyl}-1,2-oxazol-5-yl)ethanol	1.22507980222508e-05	0.0434182262655302	62.7435461093412	level2	mzCloud	NA	NA	NA	NA	NA	NA	NA	NA	NA	Non-significant	991721.541161275	700850.036744468	738850.761451472	640488.091565141	823745.995956979	807421.934310877	787327.203225591	714119.306621391	701261.383722676	883057.745792203	786566.770578722	3431961.88585782	1438369.98043548	1958175.46062199	1446276.84969367	665438.743089801	1475245.30462952	2562852.49600605	823021.205670797	1328188.16148266	2612312.46946673	982029.026778018	1717603.89790917	4920274.29847905	1728274.9578403
4.605_279.12337	0.290734042439532	0.113949798009951	0.277018190591771	GCRV_G:C_G	NEG	4.605	279.12337	C15 H20 O5	(1'S,2'S)-3',11'-dihydroxy-1',2',5'-trimethyl-8'-oxaspiro[oxirane-2,12'-tricyclo[7.2.1.0	-0.00042506160292532	-1.51736684353794	62.6235204501373	level2	mzCloud	NA	NA	NA	NA	NA	NA	NA	NA	NA	Non-significant	43585.0147609313	46457.4665563909	43695.3026240601	43230.862097129	42435.1436043352	43844.5548078168	44400.3103804379	43436.8729338064	45486.9089370891	44463.1471386512	42192.8943981766	17065.6525561263	19169.0174091086	17745.7935608507	3781.39627711322	11366.9236961441	10420.1024790198	7966.19026380173	29356.5928154619	8931.80880229178	3601.55372217491	5673.58322941233	4172.64752752811	13649.9681213275	31918.7523426162
4.611_332.16393	0.448688490114164	0.462140598367392	0.614426834851413	GCRV_G:C_G	POS	4.611	332.16393	C22 H21 N O2	methyl 3-(6-methylpyridin-2-yl)-2,2-diphenylpropanoate	-0.00058044505914267	-1.75277786081683	61.8463617425056	level2	mzCloud	NA	NA	NA	NA	NA	NA	NA	NA	NA	Non-significant	184487.115267942	174884.768137025	184076.058112641	185616.50241183	187964.440185552	174948.710771974	174001.022885072	190444.334373064	174482.257995502	191068.307555945	179995.135891794	8759.27753950361	8953.60517299366	8826.41847703535	7376.5265608287	7669.70582842379	6737.74703893612	235532.313726348	28236.5686298462	92047.0540753696	54464.5575423008	82717.7435885962	22468.2141451388	45645.1679913221	84157.923321725
4.616_232.11811	1.42351854347029	0.0939598710074046	0.250754398462514	GCRV_G:C_G	POS	4.616	232.11811	C10 H14 O5	NP-007491	17.0267123451184	79532.8120232188	73.6163481078582	level2	mzCloud	NA	NA	NA	NA	NA	NA	NA	NA	NA	Non-significant	1241951.81661543	1300013.73569373	1114364.42932655	1312632.45714194	1244143.09415928	1240269.14436282	1237033.72335579	1241972.30934308	1274325.77597249	1188696.05660674	1260090.63453568	3832850.42879663	4114501.48913136	4180200.33846925	2746600.36471054	1659193.16927845	2191149.79542267	1339344.16155275	1175022.37216379	1811680.42550369	2039708.75141579	1938104.70841739	2180394.6065401	1786273.84724495	2673047.24961414
4.692_137.05983	1.14180146913004	0.553317771896998	0.688508078256724	GCRV_G:C_G	POS	4.692	137.05983	C8 H12 O4	NP-019360	-18.0104595838593	-104667.211590477	77.273803512021	level2	mzCloud	NA	NA	NA	NA	NA	NA	NA	NA	NA	Non-significant	1501114.19051895	1372446.91928027	1597700.34718992	1355236.37246473	1514346.50393026	1465617.09847631	1463595.23464969	1464775.21257629	1508067.38693209	1398310.91980484	1493020.14594411	3917539.34642141	4144211.50567775	3297820.03799051	1561504.0243435	1297843.85231422	1346527.99266653	684235.971824619	3090826.80476147	1466991.58697979	1743043.60147619	2034013.05658597	2208328.71551691	901678.401493254	1588411.98978844
4.703_215.12853	1.05817788846785	0.802306575268971	0.87209064207256	GCRV_G:C_G	NEG	4.703	215.12853	C11 H20 O4	NP-018716	-0.00034739785957071	-1.60731023063438	87.4113511919232	level2	mzCloud	NA	NA	NA	NA	NA	NA	NA	NA	NA	Non-significant	3912417.44427097	4104188.724276	4120316.34059947	4047063.12470156	4027155.74323646	4012579.66272327	4069282.92031102	4028273.95811098	3712508.33276334	4348833.19568187	4063617.75699454	10431326.9006069	10879010.8809145	12525898.7214644	6028615.22826274	6109010.25393847	7639848.4493446	3976656.88800693	3985419.0635176	4164187.99350801	3887176.63961989	3494969.64565314	5449598.09108529	2908188.92931676	4518381.72929897
4.801_250.14389	0.96840405994008	0.822286306290288	0.885840198580163	GCRV_G:C_G	POS	4.801	250.14389	C14 H19 N O3	N1-(2,3-dihydro-1,4-benzodioxin-2-ylmethyl)-2,2-dimethylpropanamide	0.00012331259105735	0.494959969088997	69.8035083954656	level2	mzCloud	NA	NA	NA	NA	NA	NA	NA	NA	NA	Non-significant	372034.170188195	378626.594897077	344089.227468097	376618.03039129	344745.73423374	389067.46232821	364754.182987226	337670.657399485	374837.055750685	378337.76139983	359281.532398293	65227.0066332822	137307.701835704	359193.296337947	139880.50186185	664801.798422979	476882.0843401	3235051.34692996	2734316.93141611	1602212.08871654	2590352.00705998	3618310.73531526	1123686.42525079	20391.819420096	148014.779484277
4.832_169.08608	2.13286542842504	0.259150061691909	0.429769175443848	GCRV_G:C_G	POS	4.832	169.08608	C9 H14 O4	NP-003459	-18.0104247643957	-96783.821472511	83.63865320806	level2	mzCloud	NA	NA	NA	NA	NA	NA	NA	NA	NA	Non-significant	1668890.88779063	1600114.41518807	1484153.54752784	1548036.49426034	1497163.02017028	2083226.31732066	1422753.84928445	1962806.50342815	2013527.19279321	1362442.88455289	1330756.89430975	2394687.94185634	3558440.88698543	2941881.50680027	1980953.93305442	1952961.09100134	1772566.56107126	1116911.75475266	1606491.30516505	1894178.94564473	1785474.63237741	1951999.19770661	6111207.19249766	1223897.5922815	2206417.73023031
4.853_211.14427	0.632284387306649	0.0820008881775864	0.235625675577591	GCRV_G:C_G	POS	4.853	211.14427	C11 H18 N2 O2	Cyclo(leucylprolyl)	0.00016485374769104	0.784506692444279	90.2847191196044	level2	mzCloud	NA	NA	NA	NA	NA	NA	NA	NA	NA	Non-significant	742082.365403243	784009.17473036	787254.904484465	763378.431049162	693593.282986924	751141.956303756	779270.856726621	731077.405027147	772584.786470313	759113.572049998	742456.627202836	536521.400042181	652168.431962774	752321.982403475	614953.700811486	624245.488355737	531754.296448829	606523.453561283	553075.202533527	371266.549561861	294822.132147247	366960.353148216	306159.683312232	1385017.83789656	321675.141028976
4.905_279.17020	0.51238117838437	0.0331925359244865	0.154332272936901	GCRV_G:C_G	POS	4.905	279.1702	C15 H24 N2 O4	{3-[(3-{[4-(Hydroxymethyl)cyclohexyl]amino}-3-oxetanyl)methyl]-1,2-oxazol-5-yl}methanol	-18.0106826878477	-60811.2345424162	62.4979088912701	level2	mzCloud	NA	NA	NA	NA	NA	NA	NA	NA	NA	Down	1623075.15328166	1449228.00940126	1496636.7757777	1555577.87499031	1497655.24074811	1514462.66362562	1598070.35940659	1480624.14521229	1595037.13399244	1428079.09503574	1568151.67914051	447246.05788477	224101.525874128	878054.165555078	915001.0728896	579620.891945112	609743.522120151	330858.087664392	334579.891985139	281438.834370736	210005.495691944	150248.305621512	124908.056439086	836134.912691291	327128.335513014
4.993_307.11526	0.841992574104399	0.495740641099314	0.642959649865913	GCRV_G:C_G	POS	4.993	307.11526	C14 H20 O6	(2R,3S,4S,5R,6R)-2-(hydroxymethyl)-6-(2-phenylethoxy)oxane-3,4,5-triol	21.9819940166461	77367.0657721484	78.6887519474014	level2	mzCloud	NA	NA	NA	NA	NA	NA	NA	NA	NA	Non-significant	294678.438017369	174426.755459154	260113.634289433	230800.255395927	229777.301114519	196411.513472295	245730.655044289	216417.236254251	242387.17287609	240670.429902694	224398.179473275	56845.0047934676	183377.509740809	134202.348612768	54228.6984734677	60225.4415312473	92276.1449122578	67615.4957740201	70495.6993916691	72245.7218624834	69836.5328186252	78139.600052338	29142.8291782533	1339557.37289948	2124649.79152681
5.103_239.09157	1.22318982345274	0.135108080510407	0.302416102280914	GCRV_G:C_G	POS	5.103	239.09157	C12 H14 O5	NP-003024	0.00018112180043772	0.760747074756466	76.1601233337317	level2	mzCloud	NA	NA	NA	NA	NA	NA	NA	NA	NA	Non-significant	227880.526974488	234621.213440943	238885.748586211	240751.405320863	220338.797124109	227310.886319756	236150.887981026	230766.410320882	238682.541079474	232741.890643222	225957.130942366	1988331.43123731	4037037.89811175	3915050.76530671	1572444.35001892	1097485.85344348	1515384.53152625	63675.1594201943	55910.2302493011	68187.1844188545	64271.6251369708	81368.3200416036	84041.5565698216	138356.733742537	189246.271347671
5.154_152.07086	1.58106100326136	0.137648826132774	0.304870050164601	GCRV_G:C_G	POS	5.154	152.07086	C8 H9 N O2	3-(3-pyridinyl)propanoic acid	0.0002576134106107	1.70533387036988	64.1658223742732	level2	mzCloud	NA	NA	NA	NA	NA	NA	NA	NA	NA	Non-significant	1317055.16124108	1530149.41342062	1377204.49902124	1593228.43915265	1124233.82854792	1357429.86423711	1395700.46696847	1301571.69247264	1422825.88495994	1359337.77698252	1408815.21882038	10780442.9740182	2469843.3323904	12413490.5965332	1973453.03979132	713281.53801555	1387030.13367177	1978458.35387192	1021993.02602784	1887708.61514738	2802024.04160471	2588613.06246549	2337842.04180109	2523999.62508515	4129453.10498844
5.287_174.09161	0.705777255119083	0.429246640013875	0.586986715874786	GCRV_G:C_G	POS	5.287	174.09161	C11 H11 N O	Pyroquilon	0.00027073622385387	1.56418920209412	69.3376402266422	level2	mzCloud	NA	NA	NA	NA	NA	NA	NA	NA	NA	Non-significant	1068234.12985458	1065053.45170318	1125356.41816745	1060413.89082074	1083441.48754013	1036695.35984279	1102550.32611681	1070591.66889268	1107721.38174115	1084615.18251062	1043449.51769896	497888.011092784	587605.76063839	383317.404671392	849739.540600021	579771.749086607	665254.85033748	338794.396851058	506934.18700298	190653.931882099	195476.213694669	291886.293858946	244092.699656045	2052469.4641478	3201302.18058359
5.437_281.12854	1.12379133168922	0.971982899025004	0.983228043867904	GCRV_G:C_G	POS	5.437	281.12854	C17 H16 N2 O2	4-(4-hydroxy-3,5-dimethylphenyl)-2-methylphthalazin-1(2H)-one	8.57290625617679e-05	0.306042775029675	61.4708822889595	level2	mzCloud	NA	NA	NA	NA	NA	NA	NA	NA	NA	Non-significant	17645.7135920712	24302.4000201318	19656.6207714944	20946.0252563981	34287.4939700377	19554.2072539145	36780.9911504304	20011.5595705336	25160.3042291682	18074.1320593813	23461.8734852012	19868.3881166615	21661.0182874324	19835.5560426366	14076.3626013302	15984.0160219052	13118.6907932242	21959.4567800276	22314.3248823761	20176.2847300681	15210.8409540106	40597.7691293845	16619.8158552597	12147.5460299121	13114.5886677179
5.463_247.09660	0.770831520933185	0.350847571145446	0.517675571924175	GCRV_G:C_G	POS	5.463	247.0966	C14 H14 O4	(2S)-2-(2-hydroxypropan-2-yl)-2H,3H,7H-furo[3,2-g]chromen-7-one	0.00011458701399647	0.465632014284234	71.8020318392899	level2	mzCloud	NA	NA	NA	NA	NA	NA	NA	NA	NA	Non-significant	156316.131628521	150846.558637982	156720.477235198	150515.736661805	152774.549675075	143288.041263979	157241.490088132	145742.270911479	150302.428706347	148202.844136039	163825.093983352	1503666.78478493	1795520.7325941	1465814.71559853	905386.124678469	592024.41731154	689183.079344237	28350.4156671779	18131.2301679585	27842.1910386994	11752.344228452	22994.8763919104	22543.9355986864	3469.68964033301	20434.9446338296
5.47_305.09961	0.274301410095663	0.0173074915685183	0.123436732437018	GCRV_G:C_G	POS	5.47	305.09961	C14 H18 O6	NP-020363	21.981994605	77919.8477798826	83.4672084223651	level2	mzCloud	NA	NA	NA	NA	NA	NA	NA	NA	NA	Down	205860.289576831	200246.589933766	198218.322569224	205778.755815504	205487.109008654	199515.826006474	205346.755982288	202842.024044627	199413.2268943	209568.652445604	199260.740157325	1745810.16039461	2201859.88915446	1641858.79503297	1011183.05977234	667174.680025878	822364.590084809	42959.6242373426	28559.1081357512	50666.3445968004	6496.92342109764	11235.4159144436	15783.1995699479	2708.90406816924	20042.8579971771
5.55_245.13849	1.15799489807436	0.693005381057656	0.791506512940415	GCRV_G:C_G	POS	5.55	245.13849	C12 H22 O6	(2R,3R,4S,5S,6R)-2-[(3Z)-hex-3-en-1-yloxy]-6-(hydroxymethyl)oxane-3,4,5-triol	-18.010419493754	-68704.9169803796	66.3773804468354	level2	mzCloud	NA	NA	NA	NA	NA	NA	NA	NA	NA	Non-significant	878806.563028472	828377.342734982	908234.764059488	850917.688727947	911640.622939479	848258.226613338	891996.705967921	780641.582083072	922505.614661614	872796.77996786	880190.935043723	936245.038526267	627979.172616041	565708.233912502	426086.293847731	328205.682725614	580468.566994812	859346.416472392	699172.01919576	564036.778641333	974874.687448201	492769.776992516	990263.644610796	2693000.69474799	1484199.7928617
5.558_198.11282	0.966252212564988	0.761500614471412	0.841925577218482	GCRV_G:C_G	POS	5.558	198.11282	C10 H15 N O3	Ethyl 3-oxo-2-azabicyclo[2.2.2]octane-4-carboxylate	0.00034586308643724	1.75471321041536	64.8320082274557	level2	mzCloud	NA	NA	NA	NA	NA	NA	NA	NA	NA	Non-significant	669604.337725524	589116.258448354	642423.039176943	618444.68828596	801971.977705477	687344.743568393	616077.074082617	657770.088109671	602683.360481201	643196.169278336	742954.0498004	207022.14525673	197700.749444271	121989.834114008	181242.53667591	71929.3162639198	401462.202016303	3021502.20543137	791107.758310925	1043731.40207469	1623212.16734628	1490952.16455375	1578286.25779151	4807675.81155446	3046905.24118102
5.56_443.17377	0.930130065312404	0.904933443397738	0.940686073879287	GCRV_G:C_G	NEG	5.56	443.17377	C25 H24 N4 O4	NP-021299	0.00128859984374685	2.90107738791184	71.710001992011	level2	mzCloud	NA	NA	NA	NA	NA	NA	NA	NA	NA	Non-significant	57991.4743854333	53279.3870556698	53727.9607701036	57620.0509285238	64070.8288139768	55564.0322583095	57495.0223359216	56048.5786322214	54659.5118984638	54106.9501752912	62614.480808412	11006.8560838318	8066.68312848943	4259.11202525531	11158.3315049063	45802.390037989	44737.9662107374	33618.3952582572	124766.316596467	49646.9430350513	81292.1781282327	67079.6854416219	45124.6331798197	79336.4984364942	19925.4192974394
5.715_243.08778	1.41273915271497	0.00151647772964441	0.0673577233776354	GCRV_G:C_G	POS	5.715	243.08778	C12 H10 N4 O2	3-amino-2-phenyl-2H-pyrazolo[4,3-c]pyridine-4,6-diol	0.00012524698857419	0.517377702820815	79.1473504929325	level2	mzCloud	NA	NA	NA	NA	NA	NA	NA	NA	NA	Up	1317821.47996511	1369018.75547882	1375223.59465315	1370724.57910168	1331873.21763337	1363979.69099412	1346459.121656	1328957.02584816	1369793.64094284	1397057.96178661	1311794.96264489	3462184.43612351	3385843.24588977	3441900.19846128	1972352.30657451	1448582.47405187	1800677.63644669	563390.498644589	576654.264052336	518882.240799399	733576.808011973	799268.040152454	810786.281170957	418516.034494538	580526.277042549
5.737_249.11222	1.10888124878371	0.653217149216187	0.762290817203627	GCRV_G:C_G	POS	5.737	249.11222	C14 H16 O4	(5S,6S)-5-hydroxy-4-methoxy-6-(2-phenylethyl)-5,6-dihydro-2H-pyran-2-one	8.55426561656714e-05	0.344784284160454	82.892409994733	level2	mzCloud	NA	NA	NA	NA	NA	NA	NA	NA	NA	Non-significant	346236.007337112	356139.937382803	371030.24376363	454271.896164351	357220.935111213	372373.11472615	315134.714178511	398591.331507422	371566.147735132	378791.376144605	369315.976423039	2137805.42703623	3230178.20299807	2614060.2565517	1997636.79090257	2064563.13052434	2647851.79260793	102478.592165465	182574.270883254	278767.305692192	271271.081684937	167661.783842413	186276.747275513	197133.660918258	267543.436541487
5.819_262.10751	2.39335425960418	0.0926928084117193	0.249297188051139	GCRV_G:C_G	POS	5.819	262.10751	C14 H15 N O4	Ethyl 1-methyl-4,5-dioxo-2-phenylpyrrolidine-3-carboxylate	0.00012258239689799	0.46948428289589	63.3532541930064	level2	mzCloud	NA	NA	NA	NA	NA	NA	NA	NA	NA	Non-significant	2785470.65549005	2828036.40981725	2725200.59401693	2922485.96886279	2683058.67311796	2777168.14960623	2812297.10080984	2798935.0990614	2771327.92639354	2843377.9843663	2741251.47960431	3824369.11625044	1431586.1423064	1925680.9976228	2837140.87444598	4544616.1960039	7429287.71995628	3271667.03625508	1147433.31912434	2729511.53832107	6289845.40182258	5182995.17705224	5636320.14717033	610787.914490917	186970.480938311
5.885_227.12552	0.975325381434014	0.869391736286448	0.916362007075741	GCRV_G:C_G	POS	5.885	227.12552	C12 H20 O5	4-oxododecanedioic acid	-18.0128316656687	-73783.445097948	70.4481518903119	level2	mzCloud	NA	NA	NA	NA	NA	NA	NA	NA	NA	Non-significant	2493194.35493572	2488882.36965143	2486411.70984383	2509941.75524145	2482280.32630131	2492144.63277282	2492222.69563732	2492198.64462	2487001.58834223	2501268.07087685	2488058.73203098	2103306.95623238	2735484.45848106	2960104.56757358	2163150.60200037	2038947.11566153	2356283.45691709	1565911.57676606	1723260.50669863	1253224.5334943	1320952.5610898	1490226.86756567	1619135.28440463	4080536.58333116	5398467.4728008
6.085_231.10167	1.20421111553812	0.508807621783472	0.653132847437194	GCRV_G:C_G	POS	6.085	231.10167	C14 H16 O4	NP-000629	-18.010437978251	-72592.0405571827	82.5304271987635	level2	mzCloud	NA	NA	NA	NA	NA	NA	NA	NA	NA	Non-significant	214378.75466337	218166.830665375	207236.636698153	190486.511569158	211710.443241626	205795.372789481	181988.2519849	216271.209891784	201895.885250592	223451.252390233	201585.436722823	1955611.35303307	2117725.74183799	2782195.20785103	1117664.90772054	1062119.60099772	1660570.47108402	23953.9922190477	43911.2477510184	81014.9906134707	48250.2250715608	75843.8646187633	55189.1388622495	54997.4022294643	83545.9412806103
6.136_177.09123	1.08489837387885	0.627121493879672	0.744826453656515	GCRV_G:C_G	POS	6.136	177.09123	C11 H16 O4	NP-007994	-18.0103207677895	-84912.3441249359	68.8279093526056	level2	mzCloud	NA	NA	NA	NA	NA	NA	NA	NA	NA	Non-significant	947389.68835447	971519.434797713	781865.305053799	833732.796838535	972979.51334053	929577.01602975	1026420.01868628	830154.203885437	898295.376533864	996758.838908328	836656.08146737	1403636.79546345	3581190.5243992	466256.464758101	749265.631642015	488622.982023048	2301440.1646783	1992893.35861427	1139811.67652605	884528.472614912	184493.493535272	3443969.71363262	729826.892887389	431011.951144118	1335744.49163446
6.146_409.22003	0.378447516944612	0.0942825156844017	0.250862435383443	GCRV_G:C_G	POS	6.146	409.22003	C21 H30 N4 O3	3-{5-[(2S)-1-(Cyclohexylmethyl)-2-pyrrolidinyl]-1,2,4-oxadiazol-3-yl}-2-(2-methoxyethoxy)pyridine	21.9809629564554	56911.3249756512	64.9136816533296	level2	mzCloud	NA	NA	NA	NA	NA	NA	NA	NA	NA	Non-significant	4384800.39375857	4699584.65162405	4019237.17472237	4884655.1948534	4290785.69069828	4447218.94136453	4445285.62518406	4448352.62851475	4670874.91033741	4012103.3302164	4686296.32231873	58904312.476995	110640688.270778	107012893.827866	75942653.9422341	39775914.7646409	67373768.120472	72139443.5976272	24850596.4093915	53539505.3008496	29480788.3361722	9930330.18976746	17556414.1226245	14340871.6385892	15829121.7152696
6.263_375.26358	1.21791995703913	0.275028939506663	0.445044879100291	GCRV_G:C_G	POS	6.263	375.26358	C22 H34 N2 O3	[(3R,4S)-1-(3,3-Dimethylbutanoyl)-3-{2-[methyl(phenyl)amino]ethyl}-4-piperidinyl]acetic acid	-0.00063943043920744	-1.70853327232724	67.5185585825707	level2	mzCloud	NA	NA	NA	NA	NA	NA	NA	NA	NA	Non-significant	307442.69637781	299942.513748292	295053.459222602	314908.622091734	295554.787192627	292158.037685059	323177.985566691	328771.05569157	258402.556312847	316801.569939216	313140.894493368	802513.432133397	647613.473931174	624873.269624633	546823.58174153	486223.260919044	591834.717844049	819973.448630898	613209.368294771	992655.20499854	846623.760355532	1018848.89229438	1089003.88679591	1084441.76212377	1212521.49058729
6.321_211.13311	0.474932122282273	0.211495151556701	0.379759137271662	GCRV_G:C_G	POS	6.321	211.13311	C12 H20 O4	NP-008952	-18.0103229288037	-78945.4990727871	85.747072084162	level2	mzCloud	NA	NA	NA	NA	NA	NA	NA	NA	NA	Non-significant	2253658.8916469	2037841.00494758	2049091.58195887	2627638.45307549	2374754.22745956	2264850.74198492	2568198.45905785	1721946.3457824	2046008.15681857	3097857.06092253	2054577.07400749	1700135.69414108	1270596.1734036	2299985.0079997	1529715.44273003	1321432.16661029	1767522.17278449	7908313.55901601	3402442.77530037	2475054.10398742	2327165.29418939	1927570.60168843	2292588.31296691	6005250.73456845	5837701.91707309
6.519_185.11743	0.970694151750003	0.849341149776096	0.902488414825257	GCRV_G:C_G	POS	6.519	185.11743	C10 H18 O4	NP-019374	-18.010357313085	-89107.025346109	80.6157972990016	level2	mzCloud	NA	NA	NA	NA	NA	NA	NA	NA	NA	Non-significant	1947860.40024654	1740725.3976141	1630225.20693502	1651427.94174819	1920247.0918877	1599163.09689139	1865956.14196224	1517263.82397717	1918924.05115225	1845297.09375406	1690233.70915856	1406169.56239857	3180324.18878548	3044955.90441076	2240553.0678374	1405159.13407108	2544015.17948284	1447939.03708192	3447342.86384209	2860530.4943269	3275408.45846137	3249551.86422589	1003561.41145298	2653513.30291816	3131988.73903033
6.52_365.23234	2.10426391091513	0.00239128193389327	0.0775111620603373	GCRV_G:C_G	POS	6.52	365.23234	C21 H32 O5	20	8.7377278191525e-05	0.239899195383348	90.6051383327076	level2	mzCloud	NA	NA	NA	NA	NA	NA	NA	NA	NA	Up	1518273.70524682	1517230.64419508	1618744.11296244	1521925.26639645	1532546.12908463	1527008.02720982	1540288.94429688	1540104.41264862	1542807.09114797	1649174.5916531	1439855.44589902	2461633.46473997	2003433.00532186	1790936.58397993	5471425.2331641	3932208.09822884	3432244.276959	1647997.17085721	1251042.0177959	1437153.7227549	3379754.59072864	2926906.54938234	2817833.11413092	593674.062332634	623597.007437401
6.567_227.12860	0.670457671678335	0.00141356644521278	0.0664395601414063	GCRV_G:C_G	NEG	6.567	227.1286	C12 H20 O4	NP-000124	-0.00028623212895695	-1.25465480882824	79.6082453722397	level2	mzCloud	NA	NA	NA	NA	NA	NA	NA	NA	NA	Down	3449216.97257039	3502132.31713256	3551389.7515714	3518292.27793216	3413841.69804652	3489477.33429087	3496958.06275715	3479204.62975209	3530292.36399049	3379939.50171912	3556441.15344397	4604242.20111797	4565010.33872931	4437772.59045091	3387634.46479793	3472285.5972083	3857280.44898558	8385590.63187897	8386120.14865164	7800185.50567012	5823969.71686721	5141876.67428265	5508569.98161781	3556547.23950608	4593102.73313256
6.587_209.11747	0.776943738189317	0.166041322280449	0.332055966970558	GCRV_G:C_G	POS	6.587	209.11747	C12 H18 O4	NP-021018	-18.0103291499475	-79649.2508988931	91.1439830842328	level2	mzCloud	NA	NA	NA	NA	NA	NA	NA	NA	NA	Non-significant	553550.892562773	562114.894964694	536983.567825684	574626.203051971	547085.98403732	554694.957360922	554910.15305784	554998.784402709	557798.58491696	544751.033806824	561442.398120858	436547.380532989	544070.924031842	589111.71855879	614436.282774472	369491.999555152	926301.106271741	575485.208838577	426779.912822482	617014.905224564	379145.259010696	379236.953740934	499707.264512184	466204.106036372	649226.257135295
6.614_369.22783	0.644229995198115	0.142172809016397	0.309349156775748	GCRV_G:C_G	NEG	6.614	369.22783	C20 H34 O6	19(R)-hydroxy Prostaglandin E1	-0.00043474151584632	-1.17422956603994	75.751698765694	level2	mzCloud	NA	NA	NA	NA	NA	NA	NA	NA	NA	Non-significant	5176093.52022062	5225953.13322961	4928104.57235641	5165391.93286714	5253092.90551277	5149693.38077496	5161776.93389339	4806160.59212064	5116882.35653432	4988683.11669432	5546738.83814325	14559180.1975677	10888484.3182567	10897411.870172	8984108.09888936	8105452.80044279	9276950.18034671	31499978.7716722	24071897.3709701	35654319.5531298	25181915.5662402	12524600.8806841	21064135.1681053	11475331.7491019	9352493.20942174
6.659_207.10176	0.851358296310247	0.331887351106557	0.499758269927815	GCRV_G:C_G	POS	6.659	207.10176	C12 H16 O4	Senkyunolide H	0.00014718578646011	0.656771955751865	78.6804835479489	level2	mzCloud	NA	NA	NA	NA	NA	NA	NA	NA	NA	Non-significant	17302920.2998233	17316901.3216265	17078667.0320483	16781517.0264955	17393612.7878752	16672059.1228651	17269402.8127723	16981475.5928382	17463210.8103521	17137889.2899671	16951875.7074014	95877884.4247075	141275219.596661	95970652.6885356	74597022.716161	62283279.3030021	86567202.8601777	8401847.43715525	7252944.30765592	8341715.99658994	5106138.04270852	7172296.48362502	8151191.42178137	12342427.7002557	20267901.7631788
6.66_242.13878	0.823431773808499	0.298807844641494	0.46918900495177	GCRV_G:C_G	POS	6.66	242.13878	C12 H16 O4	NP-006122	17.0266435992999	75976.235787092	79.7592767178099	level2	mzCloud	NA	NA	NA	NA	NA	NA	NA	NA	NA	Non-significant	3998814.15055038	4050074.54128298	4011606.32220621	3791214.6878542	3976446.52749842	3970058.55525648	3986284.95020836	3939231.01631155	4029677.00598202	4009991.80056012	3885701.15784075	23096597.0800061	34762777.0452135	23576142.087905	18016671.4232814	15187745.6175188	21236557.7783581	1792150.58759304	1586918.32143315	1777593.82607357	1033269.3362945	1446354.3286122	1766536.27798868	2767572.30520446	4680840.33996169
6.68_349.20157	2.02466173259067	0.252153134819983	0.422691066903812	GCRV_G:C_G	NEG	6.68	349.20157	C20 H30 O5	8-iso-15-keto Prostaglandin E2	-0.00047866648435501	-1.366801086346	91.6489277501494	level2	mzCloud	NA	NA	NA	NA	NA	NA	NA	NA	NA	Non-significant	579757.135171477	538078.430523172	553793.650048048	569966.53896879	734882.391684972	594001.231435336	496310.425503283	588208.131559961	510669.033836632	793193.602084205	519596.70506106	735174.934147239	817328.835711082	917827.97893271	621707.042421304	562169.588890106	785176.542933955	589246.412941629	781631.22859846	725372.527343923	1085165.95271876	706678.047345975	2452353.49881145	325877.473015712	817918.972261292
6.771_357.20591	0.973986203403148	0.999637056317173	0.999797705100832	GCRV_G:C_G	POS	6.771	357.20591	C20 H30 O4	8-iso Prostaglandin A2	21.9842214136949	65778.7958925531	73.4274596338638	level2	mzCloud	NA	NA	NA	NA	NA	NA	NA	NA	NA	Non-significant	12254340.98909	12232082.9078027	11785977.3608721	10383621.4775285	12477352.2915716	12335100.3194415	11840196.3808759	12177747.0014984	11719958.6830417	11873570.0604605	11744101.715347	29049311.8335185	28696925.3552345	24098081.0954781	29529262.69043	19295539.3714871	36841706.3067955	24726943.5759547	24466152.6759686	41330246.1551398	33438874.4392848	26225169.2948423	28504442.8562915	9565830.28101159	17390751.154439
6.772_333.20591	0.49039488008646	0.119098277603318	0.283666219773494	GCRV_G:C_G	POS	6.772	333.20591	C20 H28 O4	NP-002113	-0.00012275774281533	-0.369531009375778	80.7436519431517	level2	mzCloud	NA	NA	NA	NA	NA	NA	NA	NA	NA	Non-significant	5856472.58124918	4299634.01877956	5805370.09145596	5915070.46077427	5591816.81966621	5480180.98972498	5459682.5682307	5560806.31322501	6244554.83047977	4914550.9422362	5226258.9577234	13827410.0257034	18481942.2526562	14794033.2157898	9163402.0766142	8433353.74685411	12765194.9645022	22209756.6753226	25885720.1147983	10814267.2767805	9955504.16396338	7648406.85739846	11285125.8562503	6290997.68612734	6566293.43236339
6.773_386.25386	0.600993945268678	0.280074118506774	0.449759070191436	GCRV_G:C_G	POS	6.773	386.25386	C20 H32 O6	11-Dehydro thromboxane B2	17.0266913927856	46240.5533263616	73.442818430699	level2	mzCloud	NA	NA	NA	NA	NA	NA	NA	NA	NA	Non-significant	6979863.07767378	6857673.39728541	7122712.98118599	6813910.19011995	8774130.70419729	6863908.91499752	7295584.17750912	6416721.83964101	7833522.15841304	7375690.53464616	7003840.04621602	22541003.417861	36565245.6967692	37054780.1802223	21549675.7686591	13371295.2453716	14846510.7870575	10339674.0663584	26723690.4387586	12095085.8745016	10400366.2467126	7932271.71343531	11211293.0767936	4352501.31512635	7629995.14211634
6.775_189.09116	0.894957488038032	0.843691479915047	0.899603979448719	GCRV_G:C_G	POS	6.775	189.09116	C12 H14 O3	NP-013210	-18.010408753897	-87389.1672841336	83.131029943963	level2	mzCloud	NA	NA	NA	NA	NA	NA	NA	NA	NA	Non-significant	21865778.4352259	22135103.5867819	23079724.742503	22503761.1152139	22936289.4814386	21811444.9848337	22275591.3888575	22260906.9350568	22992366.2971177	22116648.0128953	22371057.9186731	145612000.277668	166886630.958677	133011710.777949	124700373.767382	101472719.287924	100268781.541679	6265705.93832471	5637044.06506568	12080258.7627735	6855001.92919094	7973159.12001876	6635612.23175044	17256433.2064002	22400096.4187454
6.779_335.22165	1.67478185825804	0.176539218933635	0.343785812367072	GCRV_G:C_G	POS	6.779	335.22165	C20 H32 O5	15(R)-Prostaglandin D2	-18.010601420078	-51133.8001323081	73.0310889417999	level2	mzCloud	NA	NA	NA	NA	NA	NA	NA	NA	NA	Non-significant	1503049.43022618	1357137.88250755	1798123.79927525	1290909.55068313	1543668.83720714	1488764.39814764	1487777.23566893	1487554.47839005	1414924.90718526	1661772.51150794	1403885.61888227	1739866.13629303	3432760.26382701	1525823.06846953	910602.392407962	763933.128927415	1811982.11000861	1036126.05219159	2479051.42103544	2501125.35914635	3233878.94041209	2961623.60829461	3880492.28873868	476941.939288584	942573.637721503
6.786_351.21660	0.663745764344814	0.017451259781098	0.12384026824135	GCRV_G:C_G	POS	6.786	351.2166	C20 H30 O5	Prostaglandin K2	-7.82148889584278e-05	-0.223337540209985	76.7271402537512	level2	mzCloud	NA	NA	NA	NA	NA	NA	NA	NA	NA	Down	6411552.92523761	7755911.56853478	7894787.52952238	7485304.91943005	8310989.89938074	7502464.78977067	7408956.52316227	7416531.85650186	7391252.34192116	7695103.28899223	7492047.70578636	9204329.00942847	16541877.4735554	18489150.0037469	14917347.3367434	9242763.56273041	13876826.5227544	16668000.3149949	19118679.7780484	18813020.3173823	13375114.024668	10311833.7261864	12553372.1310614	7440921.42432118	11465344.1891852
6.805_351.21717	0.665541606552136	0.101135231029873	0.260843394245511	GCRV_G:C_G	NEG	6.805	351.21717	C20 H34 O6	6,15-diketo-13,14-dihydro Prostaglandin F1a	-18.0110917372762	-48647.6576624977	88.0361498424675	level2	mzCloud	NA	NA	NA	NA	NA	NA	NA	NA	NA	Non-significant	742730.165508372	578094.188530693	492045.62367874	616575.823909356	638553.356694992	600899.651547871	591232.863883699	606681.658624309	631870.714127338	579545.05219263	623302.098600702	755644.409167527	1125297.62008157	963731.549190791	805267.85381228	660823.643414931	1326167.70213331	1345175.19148679	1515537.55292166	1690285.12905128	1338038.78284456	778057.428155603	912782.225117579	571622.533876696	919142.001430295
6.807_325.20159	1.14337427323692	0.889958489617083	0.930788448051746	GCRV_G:C_G	NEG	6.807	325.20159	C18 H30 O5	2,3-Dinor prostaglandin E1	-0.00045947771786814	-1.40853643413636	75.6282354425919	level2	mzCloud	NA	NA	NA	NA	NA	NA	NA	NA	NA	Non-significant	2494617.90708361	1935688.22515411	2117237.91426686	2027876.96018703	2364721.17593401	2183635.60713756	2253000.06237183	2158381.78854526	1558939.63331521	2957026.74198056	2214051.36438951	3700626.05866559	1225121.19818134	7185257.47820283	2254100.01212043	2078935.41034713	5779067.46401891	2352864.38191671	3219089.84882162	991127.952398503	4551323.65041475	1778012.83112526	1174722.83979826	1510060.57367499	1105833.11114628
6.812_353.23282	0.553667088858032	0.00530758182931148	0.0916483075297225	GCRV_G:C_G	NEG	6.812	353.23282	C20 H34 O5	15-Epiprostaglandin E1	-0.00052878648443766	-1.49273247781939	92.590004527006	level2	mzCloud	NA	NA	NA	NA	NA	NA	NA	NA	NA	Down	497762.158470996	497762.154644417	497762.16091169	497762.156213979	497762.157632629	497762.157591901	497762.157571633	497762.157576984	497762.158302019	497762.156134624	497762.158294859	1126792.07520564	1720715.08336671	1441842.65094345	867079.857747897	621907.930423713	706425.046756572	900981.946335523	930043.714297591	740897.487161929	508419.763294599	449982.153658059	465587.285053608	401737.251548412	622642.389276123
6.828_431.20421	0.727531059521561	0.753562785709501	0.836716859386811	GCRV_G:C_G	POS	6.828	431.20421	C20 H26 N6 O5	FQH	0.00046091735543996	1.07141129683954	65.4807949623277	level2	mzCloud	NA	NA	NA	NA	NA	NA	NA	NA	NA	Non-significant	9018313.70206426	7050877.6322672	8265917.65501457	11506502.6025164	8609154.4259576	10806555.4142382	10829387.3241856	7235769.82345296	7612562.65809319	13357298.7718338	7353415.01540948	22435802.4745268	24928076.5963371	31135183.9005296	9924811.21182217	7736171.91758651	26132209.2690245	12675671.2284313	7880961.82393519	32769783.3751419	15384747.9256769	9938245.64374448	13473630.6745718	3912767.83513293	13993818.3999637
6.841_369.22782	0.780296317859504	0.4531509143426	0.607144179851705	GCRV_G:C_G	NEG	6.841	369.22782	C20 H34 O6	19(R)-Hydroxy prostaglandin E1	-0.00043782389224134	-1.18255501314992	78.0084070493063	level2	mzCloud	NA	NA	NA	NA	NA	NA	NA	NA	NA	Non-significant	6897254.24243397	5784452.59899046	6514538.47337694	6920727.70770097	7978904.52701567	7069732.88227107	6922569.60399529	6356526.47371775	6015997.5765488	7196228.64886391	7325679.93764396	23341921.8863798	21242700.58988	23222693.0555494	15981728.4455769	10820718.1397327	15746447.2240126	17439815.0832718	14714639.4572131	30319383.6978654	19206399.2963963	13693805.7837065	15847900.8598322	6757810.69678368	9657145.94182122
6.938_352.24593	0.83425731518476	0.612183297069092	0.733834515489735	GCRV_G:C_G	POS	6.938	352.24593	C20 H30 O4	7-hydroxy-1,4a-dimethyl-9-oxo-7-(propan-2-yl)-1,2,3,4,4a,4b,5,6,7,9,10,10a-dodecahydrophenanthrene-1-carboxylic acid	17.024246232604	50938.0976968069	60.0619841550602	level2	mzCloud	NA	NA	NA	NA	NA	NA	NA	NA	NA	Non-significant	1661771.06142272	1173600.65342422	1138019.39361066	1852945.73914769	1295731.15101042	1351615.29485992	1271977.27507392	1662766.04827103	1305359.70018351	1392156.59432817	1369011.32663591	5210376.63914388	4347831.20022636	2487509.51955633	569279.741298245	1746565.70668049	3308869.82648326	5335031.49615361	2870415.85002774	2423671.22933612	2410003.86898488	1775977.91852905	4681438.13807773	1763017.63696886	10409822.6110645
6.938_373.20156	0.452567786924009	0.155236241787607	0.321608771892535	GCRV_G:C_G	NEG	6.938	373.20156	C22 H30 O5	NP-016234	-0.00048555581474829	-1.29755135357891	61.7814890093344	level2	mzCloud	NA	NA	NA	NA	NA	NA	NA	NA	NA	Non-significant	767255.469069868	565396.947145412	750853.871659474	743378.299085787	647931.595960638	726673.741782081	695435.862793122	644764.522283145	692684.653153787	756637.953330674	662913.943730362	854654.46739477	1051199.67454566	1294418.49916034	961747.520382934	695386.768308067	952628.847879256	1902935.7209694	1172914.58772562	3474415.34385746	648181.695079599	1743429.76763917	572827.767421258	346528.417366563	827875.610108716
6.954_369.22775	0.69686215982004	0.0287651093970893	0.146257890794759	GCRV_G:C_G	NEG	6.954	369.22775	C20 H34 O6	15(R),19(R)-Hydroxy prostaglandin F2a	-0.00051009496286269	-1.37775796662849	73.3831828750865	level2	mzCloud	NA	NA	NA	NA	NA	NA	NA	NA	NA	Down	26578981.2224768	13199323.6878305	18816433.2446282	18477019.8142159	26546988.4973912	14383229.9508706	18330716.1147756	22528067.7162206	18936234.5794204	18740022.6188104	19861182.9924935	136741197.832344	49669157.4700523	64514271.6104963	29707220.3675648	30851662.3582666	65689502.4367337	80542288.9437875	62893694.7303287	80330806.0994088	57167601.9475897	48762431.5742323	50004574.8957535	17364970.7057675	32282716.7693191
6.985_367.21217	0.600853293918172	0.201754263142597	0.368919540669296	GCRV_G:C_G	NEG	6.985	367.21217	C20 H32 O6	11-dehydro Thromboxane B2	-0.00044988493783648	-1.22178337404819	77.6866023393069	level2	mzCloud	NA	NA	NA	NA	NA	NA	NA	NA	NA	Non-significant	6414589.17491046	6370112.1022509	6552904.79229543	6412452.22785091	6534882.05815218	6467420.97040049	6382570.28894313	6401032.848687	6627838.81880011	7228472.81046921	5687034.16485472	11267967.7266032	15650151.4271019	13675681.7687729	6357832.11634796	2617828.57826772	3614097.68510212	7402007.56280026	10013466.4649368	13592965.1447136	8352104.52929931	3142727.93457968	7136690.35214927	2666181.35494754	12308944.8599322
7.039_353.23284	0.581987447283636	0.0163102218990358	0.120818632957325	GCRV_G:C_G	NEG	7.039	353.23284	C20 H34 O5	11-Epiprostaglandin E1	-0.0005097201021158	-1.43890922597017	87.7670173746092	level2	mzCloud	NA	NA	NA	NA	NA	NA	NA	NA	NA	Down	750967.218832853	670799.103163728	695488.474580301	689320.340204581	756700.193002999	789452.31046068	702009.311364513	727811.562726596	726146.044936512	648947.897521962	770037.339010652	1620360.00277002	2047930.58585701	2346371.75244907	1519126.40533459	1410067.33135059	1436723.83634627	2510135.49863489	2365320.59133147	2132562.04555224	1434136.12863006	1112028.75444177	1532413.70213607	712679.54900315	909731.706537711
7.044_241.14354	0.961623473137188	0.961491422752871	0.977352694079623	GCRV_G:C_G	POS	7.044	241.14354	C13 H22 O5	NP-012017	-18.0104447393819	-69768.2483977719	65.1374095122603	level2	mzCloud	NA	NA	NA	NA	NA	NA	NA	NA	NA	Non-significant	2367719.68067789	2430267.05376331	2343430.48402324	2432530.75461034	2252644.79006664	2387394.89868567	2378849.9092464	2368058.19350197	2324583.75568949	2353024.42678395	2421543.49346056	16058838.6791449	19945282.0318154	18547754.8694866	10745110.4626911	10707533.7516171	11831626.0210151	716008.875437807	465281.48282775	922379.145670786	544378.117105874	697062.504234543	781497.353367635	1772782.09063747	2191656.18663925
7.045_426.24860	1.13072633976489	0.579232318210953	0.708361629472562	GCRV_G:C_G	POS	7.045	426.2486	C22 H32 O7	9,16-dihydroxy-6-(hydroxymethyl)-2,6,11-trimethyl-14-oxo-15-oxatetracyclo[8.7.0.0	17.0265169118097	41709.699844315	66.6995677728437	level2	mzCloud	NA	NA	NA	NA	NA	NA	NA	NA	NA	Non-significant	9652821.19692117	10602088.5526937	11212527.2941355	5164740.8260058	12776052.9792655	7462408.93578427	11235015.4677555	9174496.1008229	9226982.1350516	9480659.45968702	9140124.95716267	26932239.577667	31323835.8586655	17540870.0059431	33107256.1752094	27661842.7882177	9066906.89153164	16338728.3662485	18569868.0517208	39959528.1575445	34887405.9358171	23084937.1757043	26683017.3548113	1722355.89282413	4851457.87008911
7.054_199.13313	1.60735301120241	0.311814625242344	0.481657096562203	GCRV_G:C_G	POS	7.054	199.13313	C11 H20 O4	NP-002854	-18.0103553933608	-83328.7473816945	89.0436621134518	level2	mzCloud	NA	NA	NA	NA	NA	NA	NA	NA	NA	Non-significant	17852304.0300652	18210470.6885804	17755462.754021	17253011.0700976	17480085.6919837	17860369.006549	17096769.8013044	17937227.8549605	17761288.4245208	17946717.3144532	17512269.2514388	22838552.7370214	10388768.2866822	9696573.87524012	7616742.83473183	6396444.45533841	25472413.8950516	41989442.0610745	11492974.5733764	46459998.889016	46445063.2397735	39975590.8137624	74222088.4849511	27201263.2020128	40017458.3824464
7.065_215.16431	1.07135163300366	0.506896498288057	0.651522172056118	GCRV_G:C_G	POS	7.065	215.16431	C12 H22 O3	NP-021797	0.00013759400428625	0.642491593059388	75.1579636355989	level2	mzCloud	NA	NA	NA	NA	NA	NA	NA	NA	NA	Non-significant	3002037.5641111	3154631.93322148	3014497.61886283	3151656.04560687	3004566.41789122	3069182.82188582	3054808.39135209	3066767.36601144	3118335.86319442	3025556.83416645	3054808.74339954	2305891.50760959	2700729.9883606	3797412.93392065	2626982.43957749	2697547.5294742	2993255.74140347	2853079.70371489	3393920.15278585	3434782.80301448	3025735.25023946	3489520.11072978	3857338.30168891	2498626.27589992	3754551.34344476
7.084_369.22777	0.805052810760215	0.198404082985407	0.366128335199312	GCRV_G:C_G	NEG	7.084	369.22777	C20 H34 O6	15(R),19(R)-hydroxy Prostaglandin E1	-0.00048401414539966	-1.3073141146951	72.6368006117262	level2	mzCloud	NA	NA	NA	NA	NA	NA	NA	NA	NA	Non-significant	3352705.09641357	3490395.04395868	3585688.91326418	3536401.7090928	3342885.09605119	3627471.13292708	3381917.0060111	3835760.50822515	3218392.71213141	3463442.84652411	3529241.75598978	10611314.9294532	10818263.853777	9124466.44706203	7061309.56649303	6778989.73020449	7726154.90332947	10462224.9633056	8583838.79120644	12275822.0179465	7384646.68565482	7816835.95836321	10014289.5354101	4591145.38615364	3905369.50281621
7.089_423.23556	1.12500147846898	0.628904536772979	0.7464455773065	GCRV_G:C_G	POS	7.089	423.23556	C22 H32 N4 O3	(2S,5aS,8aR)-6-Benzyl-1-methyl-2-[3-(4-morpholinyl)-3-oxopropyl]octahydropyrrolo[3,2-E][1,4]diazepin-5(2H)-one	21.9808455541976	54918.1414188678	86.441123627184	level2	mzCloud	NA	NA	NA	NA	NA	NA	NA	NA	NA	Non-significant	6117283.1317354	4982526.16773293	6660850.61982827	6704118.29880111	5641763.97488182	5704651.16556473	6514167.60860121	6075326.19874749	6064448.79157094	6135272.49711771	5550135.19233639	14188348.6204618	7556711.74301657	4309645.6569234	3142868.1680643	2296111.72721383	10573428.8055071	25972618.2964233	8610621.73490624	20844008.0940685	25632089.3850916	15715246.1920044	21008400.5114438	8039230.05266511	11877240.7677956
7.102_435.23555	1.09878917500459	0.704273091083127	0.800067733311343	GCRV_G:C_G	POS	7.102	435.23555	C23 H32 N4 O3	1-(4-Methyl-1-piperazinyl)-2-[(3R,4S)-3-{[5-(phenoxymethyl)-1,2-oxazol-3-yl]methyl}-4-piperidinyl]ethanone	21.9808349967566	53319.5183849627	81.5493277998865	level2	mzCloud	NA	NA	NA	NA	NA	NA	NA	NA	NA	Non-significant	6430882.53457461	6412624.72943364	6442878.12385853	6412465.17346704	6431533.2766132	6425818.71852948	6426204.42081754	6426050.0532693	6391947.67856779	6493750.19363396	6392879.77392162	14165269.6727131	15217811.0763988	15995040.843499	10918332.1572913	10695893.1335192	10398241.0995975	13613914.5204356	11930589.2708016	18300170.7117529	19612346.7446073	11373973.5556475	17189733.4252306	4782628.71243523	11554912.8271683
7.123_346.25884	2.71867558811682	0.0369890748283015	0.162514300878175	GCRV_G:C_G	POS	7.123	346.25884	C18 H32 O5	(11E,15Z)-9,10,13-trihydroxyoctadeca-11,15-dienoic acid	17.0265858764724	51874.7421046254	84.0858113137499	level2	mzCloud	NA	NA	NA	NA	NA	NA	NA	NA	NA	Up	2624914.675416	2540789.98358515	2601201.33437945	2603518.13661748	2622279.3195317	2602828.02776857	2628756.93623023	2524338.60521771	2547037.56048884	2779614.91251509	2515232.65700182	10016322.3375869	10843011.2959113	11337828.4062	3666479.77024635	5316056.42615703	7043447.07122125	2904158.61438865	3391509.90947627	6746456.55914004	10956952.2161204	9622453.9387432	14877900.9254681	4601382.06489156	3480042.75647567
7.133_351.21571	0.809090672739411	0.327538553394482	0.495601187686601	GCRV_G:C_G	POS	7.133	351.21571	C20 H32 O6	<U+0394>17-6-keto prostaglandin F1a	-18.0110867084064	-48913.9431844448	79.7087492959856	level2	mzCloud	NA	NA	NA	NA	NA	NA	NA	NA	NA	Non-significant	6826959.55094487	6769976.23373894	6793513.03606223	6838513.87230151	6802617.34712289	6802102.08176665	6806450.52834041	6806149.30730404	6416115.49047852	7663218.36341365	6411440.43498404	23250671.6517906	42159536.9440122	40201886.7418822	18506556.6580138	20906730.0678275	36847036.0445193	55013608.4629289	34666504.338508	45926848.7615261	28043837.4516547	37142099.4881621	44532390.8193084	3429416.4915188	38803591.5704556
7.149_269.17479	1.69073920648557	0.243594662509443	0.413758564991136	GCRV_G:C_G	POS	7.149	269.17479	C15 H26 O5	NP-011878	-18.0105136268118	-62934.6495196201	72.0553432662343	level2	mzCloud	NA	NA	NA	NA	NA	NA	NA	NA	NA	Non-significant	946147.082382317	866706.955639795	819904.612015983	895469.942117633	856913.254782929	1011460.11883119	875435.959859504	904315.103668347	889843.326159199	885413.790167999	868259.392633441	776858.539511739	538506.824061292	1044264.86013676	712676.824106757	949252.668497201	1437664.72671376	510505.147504202	451533.884724837	144314.6076201	617817.985320592	506322.174594631	746415.315215733	3570204.20527766	2839566.83718478
7.152_225.14872	0.586398540686194	0.171990899070256	0.338072958533017	GCRV_G:C_G	POS	7.152	225.14872	C13 H20 O3	NP-007909	0.00021691979719662	0.967781711827706	71.2225625790088	level2	mzCloud	NA	NA	NA	NA	NA	NA	NA	NA	NA	Non-significant	1316167.89201176	1522855.77024972	1435274.73670892	1480805.18615327	1254949.45960963	1479088.1465312	1353440.58174045	1361550.25999521	1541223.31019012	1266550.31552813	1459024.49066968	1241148.15404583	2192089.33889493	1656903.28204487	798162.997390671	980857.569644075	494273.244163383	1144290.24290853	1712516.33714442	793071.84605762	702097.418153117	441877.146791046	996308.817809099	1576968.43923515	1486639.56015435
7.178_347.18591	0.403984544971161	0.0978567898396054	0.256054251460908	GCRV_G:C_G	NEG	7.178	347.18591	C19 H26 O3	11-keto Testosterone (CRM)	46.0049951359375	152239.551250101	60.3789023489415	level2	mzCloud	NA	NA	NA	NA	NA	NA	NA	NA	NA	Non-significant	326712.554473253	315788.595185889	317740.626030584	302797.523317027	327413.500340317	304328.565232373	287859.488176909	290601.81575781	474458.814419018	268528.994560647	275620.145943537	341111.740531075	472767.901024217	533641.935448918	308603.276496844	161764.260371847	374835.696910374	418169.08271015	584328.587941002	214667.052305976	188430.15028781	156056.475725825	147229.11074515	297646.412845075	625635.108921884
7.181_325.20153	3.6008231767539	0.0526143766299578	0.190099026389865	GCRV_G:C_G	NEG	7.181	325.20153	C18 H30 O5	2,3-dinor Prostaglandin E1	-0.00052510171718722	-1.60970787379516	78.9257577354732	level2	mzCloud	NA	NA	NA	NA	NA	NA	NA	NA	NA	Non-significant	3262714.69200838	3019044.48982922	3313079.9082979	3345917.12644697	3385351.76145057	3437323.32357964	2019175.50905612	3460638.25588063	2592598.35689729	4705942.02892603	3016149.47439276	4985332.26011259	8000078.19947434	4726608.59484238	2698832.05053282	3177831.27558464	4292811.94386669	1537185.14979079	1669365.83736946	5031282.73101519	9081330.7924174	8010415.9058568	12571235.8803767	1612074.98374223	6282863.3151544
7.188_335.22178	0.958430329276653	0.956217494775559	0.97428006463607	GCRV_G:C_G	POS	7.188	335.22178	C20 H32 O5	8-Iso-15-keto-prostaglandin-F2	-18.0104792685795	-51133.4533326556	83.3970569495971	level2	mzCloud	NA	NA	NA	NA	NA	NA	NA	NA	NA	Non-significant	44597428.1211684	45668176.9288842	45814690.404013	28615094.4010278	27837247.2607418	29435797.5428844	45528919.4713736	47382735.3149459	30628623.430191	29416740.3417299	48500191.6077731	139759164.433461	151778262.323538	150340722.577393	111815991.151776	93508752.8375038	107903149.90119	109158823.744795	59028887.394582	140961476.907801	110389054.356721	91622170.8651255	94286732.8738202	42509795.8610008	50501015.9233593
7.189_452.31226	1.3094420933815	0.249455694660845	0.419822091747329	GCRV_G:C_G	POS	7.189	452.31226	C27 H43 N O3	NP-022229	21.98068482659	51198.3252035165	61.4252386536612	level2	mzCloud	NA	NA	NA	NA	NA	NA	NA	NA	NA	Non-significant	1417260.19185878	1409554.48818247	1446647.65417308	1463476.35127239	1429611.79865229	1416295.56871722	1501459.78049752	1458033.9536924	1347507.62197264	1520648.63320958	1400125.24912726	2545437.77318232	1610098.94439284	2694666.31582648	2336777.62010604	1884452.58685622	2546376.92805752	3774462.3917946	2304012.5132875	2724107.67549043	4455126.27078497	2849366.6748657	4221979.21581773	4842867.94644986	1510346.44845749
7.19_375.21654	0.466211561242722	0.194437348521178	0.361920394353687	GCRV_G:C_G	POS	7.19	375.21654	C22 H30 O5	20-Dihydro 6a-methylprednisone	-3.61084690325697e-05	-0.0964927026837497	67.6051799252097	level2	mzCloud	NA	NA	NA	NA	NA	NA	NA	NA	NA	Non-significant	13667675.6115148	13667625.7853113	13667754.1852158	13667594.0100703	13667691.3600875	13667668.2961423	13667668.1733509	13667668.083048	13667669.8707702	13667665.6684861	13667669.1602079	34439745.530023	31666991.1802775	39758408.8731777	43712630.6687068	15212125.3758683	14943298.7634008	37228445.8032701	17773785.2855827	11274909.8362351	10603071.6021046	12046293.1614926	8249804.58179191	12216272.1771993	9658474.52947441
7.194_213.11239	0.843843854342978	0.687547579478174	0.788093261052108	GCRV_G:C_G	POS	7.194	213.11239	C11 H16 O4	NP-020206	0.00025714069997206	1.21232819148923	81.9501707196831	level2	mzCloud	NA	NA	NA	NA	NA	NA	NA	NA	NA	Non-significant	1313133.99525377	1259349.8969491	1286358.56267331	1254062.22293142	1054612.34476613	1263027.18445002	1241491.62958028	1213314.82198222	1259526.13641385	1220828.94136647	1246145.61791017	6145853.98834054	7794190.39035356	9360155.54249127	6679138.33518435	5120809.08895168	5442341.57803403	1919099.50086412	1879512.44880269	3891540.55886713	2309871.85197699	2291329.23916888	1888086.84214073	1208839.72119804	1808566.41723912
7.198_309.20593	1.22867946330714	0.429287384478844	0.586986715874786	GCRV_G:C_G	POS	7.198	309.20593	C18 H30 O5	NP-001445	-18.0106382653192	-55211.90519631	75.6897528817619	level2	mzCloud	NA	NA	NA	NA	NA	NA	NA	NA	NA	Non-significant	1503142.20430784	1551120.28324169	1478050.76627738	1530356.2508367	1513610.03396679	1514943.65147689	1515086.89846805	1515071.7534489	1496456.95803295	1552444.85628675	1496861.42519332	2308302.307948	2375759.41609244	2440174.86225768	1270123.71899148	867303.968080507	2128728.24909386	2012675.8643718	1570143.13569063	1836664.80534617	1849607.96149587	1751190.67365461	3058009.81828072	3250361.77591904	4044904.58051652
7.202_332.22121	0.400145100538096	0.127653379801298	0.293610270612598	GCRV_G:C_G	POS	7.202	332.22121	C20 H29 N O3	Ipratropium	-0.00081062127748055	-2.44741906262542	60.4656202776202	level2	mzCloud	NA	NA	NA	NA	NA	NA	NA	NA	NA	Non-significant	2201505.77775534	2377392.96456306	2250124.76911391	2300805.21247548	2239825.08682164	2227077.66042268	2330324.27449749	2333544.13333171	2328825.14303001	2148285.73188079	2291514.02754666	741144.444208719	537685.699075269	579239.213949622	902259.79929593	1026399.72893878	667725.814955754	1713409.67448402	3305221.34373775	975555.157362876	510702.518918338	1005278.53642691	882563.174528136	5477082.75945572	4552652.27301674
7.221_351.21725	1.16026024925223	0.2929507461656	0.463029579368028	GCRV_G:C_G	NEG	7.221	351.21725	C20 H32 O5	20-hydroxy Leukotriene B4	-0.00045052754728658	-1.27909029908182	83.3461059889365	level2	mzCloud	NA	NA	NA	NA	NA	NA	NA	NA	NA	Non-significant	13300675.2396192	12865123.3567469	12366012.7797617	12086210.4742973	13898746.4484977	12079281.3190052	13017992.9809492	12699901.4127594	12986106.4798039	12843209.9865546	12749883.4005226	37457971.5557115	31924786.2939034	29196798.7322116	22671499.1673081	21914320.8366639	35033846.0536871	30749290.1066552	29112016.6444005	41686092.3534954	41395310.7921571	35264372.9976084	41161726.8061962	15605134.5629398	24481541.3369887
7.229_155.07053	0.733527995654629	0.552083625418045	0.687591043183751	GCRV_G:C_G	POS	7.229	155.07053	C8 H12 O4	NP-020082	-18.0103092669531	-104666.33802857	77.4053394461363	level2	mzCloud	NA	NA	NA	NA	NA	NA	NA	NA	NA	Non-significant	1553325.64019008	1694270.18197355	1571743.33284443	1922021.69191359	1607181.67627564	1676946.69296867	1696998.593876	1858865.67309	1443283.097971	1519779.46175666	1925518.2209951	3658901.29907903	3615516.44637747	4044052.91383923	2976460.68855728	2991620.53180248	3058784.30583516	3029310.94325207	2022026.96873847	5862637.00082298	3148130.21996558	2081719.31899058	2775856.60346485	967119.659307978	1695038.79818871
7.243_349.20157	0.797601980666711	0.393517002388426	0.555466787109179	GCRV_G:C_G	NEG	7.243	349.20157	C20 H32 O6	19(R)-hydroxy Prostaglandin E2	-0.0004930224595796	-1.3389348997624	76.9591008239839	level2	mzCloud	NA	NA	NA	NA	NA	NA	NA	NA	NA	Non-significant	1658011.59231173	1658015.53675808	1658012.16858437	1658011.7973386	1658013.43084903	1658012.92410273	1658012.87445962	1658012.99940997	1658012.49873984	1658013.11574211	1658013.03543061	2075791.44630385	5610771.59723131	2165234.82579015	1479895.23898649	1178990.86749986	1622997.39199142	1614376.04482992	1837200.19328328	1563672.94637643	1515363.50537649	737221.426195148	1747587.7515144	1390718.66582763	1891814.89497293
7.269_233.11730	0.96030468480001	0.918859710554977	0.949841941473116	GCRV_G:C_G	POS	7.269	233.1173	C14 H16 O3	Dihydrokawain	8.53018921134208e-05	0.3675064089909	73.8500892836734	level2	mzCloud	NA	NA	NA	NA	NA	NA	NA	NA	NA	Non-significant	5496587.97556758	5878189.24093887	5918755.2826522	5340357.0101713	5798255.37084363	5612818.338808	5404569.74695479	5714085.42792861	5909990.22158301	5671675.96570245	5508136.20554923	17672580.4650468	24934497.6189136	14688584.6963989	18174625.5197047	20324178.4964893	23020670.9541938	4184425.31379331	3791812.94358085	6401098.61090708	3944999.35945414	4690695.24392649	5170929.34617775	4427134.02410096	7951810.87336836
7.269_273.10972	0.90688021982934	0.534313924965129	0.673489501343269	GCRV_G:C_G	POS	7.269	273.10972	C16 H18 O5	NP-021207	-18.0129800062487	-62089.011974798	75.1882602675934	level2	mzCloud	NA	NA	NA	NA	NA	NA	NA	NA	NA	Non-significant	1601325.9104491	1368888.96402335	1514584.11562575	1596312.91160804	1471283.71667059	1460289.88707103	1548432.48298092	1612071.49126498	1516776.58695038	1364324.22206418	1572162.36958567	4988568.6644704	6850032.61502783	4409846.35262579	5456298.01537592	5476532.2132944	7187293.65904364	978094.036888798	1089260.6129111	1076685.43705344	674697.771267893	1152500.93087379	1024069.06297613	1253437.05164375	1800834.79275238
7.271_415.20939	1.06473319768189	0.654291920893407	0.763258813435823	GCRV_G:C_G	POS	7.271	415.20939	C24 H32 O7	5-hydroxy-2,2,6,6-tetramethyl-4-{2-methyl-1-[2,4,6-trihydroxy-3-(2-methylpropanoyl)phenyl]propyl}cyclohex-4-ene-1,3-dione	-18.0126894329421	-41675.3181548805	74.5917190919827	level2	mzCloud	NA	NA	NA	NA	NA	NA	NA	NA	NA	Non-significant	20956272.89353	20588602.8290496	21297321.0143374	20967821.0330098	20873696.5522524	20673217.1578231	21310765.4468131	20925378.6715131	20897193.8663445	21056390.1121567	20731029.7037664	42401616.9482152	46711491.7671455	59144713.263243	53961035.3464374	49794508.712138	56439008.7760416	30440069.8029464	33584547.3009505	49838292.9448916	44972739.8327852	35967192.6952673	40293687.7855595	14794746.0901811	24323822.0324053
7.274_402.24847	0.879299485115584	0.908459510957357	0.942613832351302	GCRV_G:C_G	POS	7.274	402.24847	C21 H31 N5 O3	N-Benzyl-3-{(4R,7S,8aS)-7-[(isopropylcarbamoyl)amino]-1-oxooctahydropyrrolo[1,2-a]pyrazin-4-yl}propanamide	-0.00149223890622352	-3.71904322351059	65.878047844783	level2	mzCloud	NA	NA	NA	NA	NA	NA	NA	NA	NA	Non-significant	2512031.93764597	2331910.48268287	2360390.45455065	1939339.57984085	2616197.71249147	1353693.78532131	2894479.26013105	1448242.78809851	2308309.14855452	2967544.78649271	2157309.6437448	2721544.00385621	3841374.30912671	2806152.02705766	1641656.96210428	1135023.92886382	1896491.65592913	806267.05574498	1992456.06903809	2746228.34213152	2116741.89283666	1026697.45922759	1732233.61778465	1312736.19594292	2708429.62810084
7.281_331.19031	1.07280898528847	0.659095084145071	0.766849552472771	GCRV_G:C_G	POS	7.281	331.19031	C20 H26 O4	6-[(2E,6E)-7-(5-hydroxy-3-methyl-2-oxocyclopent-3-en-1-yl)-6-methylhepta-2,6-dien-2-yl]-3-methyl-5,6-dihydro-2H-pyran-2-one	-7.81928125093145e-05	-0.23681651282376	63.1068882129191	level2	mzCloud	NA	NA	NA	NA	NA	NA	NA	NA	NA	Non-significant	6908291.71008753	6752469.61301256	6896447.29312352	6498275.86876776	2167950.18383971	6222865.68274147	6594776.12005903	6382641.74487398	5190381.58355079	5256026.4609556	5600727.99621986	11080554.3917501	22783981.3595311	23930965.1545651	11974976.5122172	10402966.8614779	14238966.9069	8841203.84042067	10306249.3009975	11286980.7411402	12742995.8819846	8739740.46265271	11167597.7867393	5810678.93484004	7854571.84760824
7.334_391.20935	2.48360873360182	0.326677542957519	0.49478657587488	GCRV_G:C_G	POS	7.334	391.20935	C22 H30 O6	NP-016354	-0.00216079423819338	-5.53759807043556	78.6196300705167	level2	mzCloud	NA	NA	NA	NA	NA	NA	NA	NA	NA	Non-significant	5701545.35856367	4794397.14775964	3457475.31817823	6580686.43934097	5250613.1198995	5011402.17603527	4968881.07817125	5074928.77481307	5276082.55061411	4583247.25215088	5265614.65938468	5734802.99322527	6903282.5161828	8286897.93499169	4464827.50280742	3334329.07354808	3443614.04286463	1611600.40178546	2283687.3976389	3006978.11937215	2784000.88913497	2406558.70944463	11951968.3189856	3691295.94565216	3232439.83219763
7.357_405.20443	1.14290671871275	0.408510655102234	0.5675183013744	GCRV_G:C_G	NEG	7.357	405.20443	C20 H34 O6	19(R)-Hydroxy prostaglandin F2a	35.9761631172479	97171.0151093109	69.5256464227745	level2	mzCloud	NA	NA	NA	NA	NA	NA	NA	NA	NA	Non-significant	526775.049229373	501193.170589843	559819.109832807	455873.872237004	812636.777794606	515647.144484031	638239.302532301	550683.859823683	544780.38052645	569160.242313576	529911.89417068	2620765.25841615	3941274.36476911	3276064.19679111	2628864.68777426	2406763.72037076	2326422.97731528	872469.231834479	608117.895407429	837917.993298576	1050921.03786512	830410.477395771	768503.564374736	581300.433350998	832966.942922101
7.362_349.20158	0.884642739979517	0.58362522035395	0.71184547944592	GCRV_G:C_G	NEG	7.362	349.20158	C20 H30 O5	19(R)-Hydroxy prostaglandin A2	-0.00046888818491197	-1.33887978678107	77.4874883594049	level2	mzCloud	NA	NA	NA	NA	NA	NA	NA	NA	NA	Non-significant	4117544.07532932	3995296.05337904	3246646.17285505	3636235.07559072	3325360.81512659	4005623.25573815	3322784.88096098	3762860.22590301	3641858.12898388	3471871.51657939	3979483.32022245	13471447.7361053	10020077.4518794	14647581.5918262	9582766.59740487	7620571.41612765	10826373.3663255	10974229.1044819	9906136.03295681	11094000.6645855	4065817.51910606	11010273.0219537	13209800.0311503	14293764.8748873	7833084.50681061
7.396_295.22677	2.51552349544826	0.00879430692011356	0.103953217696727	GCRV_G:C_G	POS	7.396	295.22677	C18 H30 O3	13(S)-HOTrE	-2.16017190268758e-06	-0.00734204205227867	85.0088863216441	level2	mzCloud	NA	NA	NA	NA	NA	NA	NA	NA	NA	Up	18902572.5360917	18441414.4995418	19133889.3429969	18332880.7208671	19433947.869796	20038529.824624	18378298.6622386	18815014.3840027	18657918.5733638	19444332.5704876	18743477.7966871	53488284.8373662	63444868.5245376	79124484.1985139	29488377.3178194	36832260.1200539	54516741.0041806	28151698.4010531	25388395.5887894	38536473.3801974	70006647.2190658	61947567.8769508	99666553.5035436	30226354.4183187	26977838.7984578
7.398_377.23213	1.03311783869466	0.765909495571786	0.844923822687407	GCRV_G:C_G	POS	7.398	377.23213	C22 H32 O5	NP-008905	-0.00012033942732614	-0.319860284817079	65.8459633552751	level2	mzCloud	NA	NA	NA	NA	NA	NA	NA	NA	NA	Non-significant	15777096.4491865	15777095.4808672	15777097.3559766	15777095.4574016	15777096.4629318	15777096.2446939	15777096.2309938	15777096.2588456	15777096.1797452	15777096.2944576	15777096.2392696	39022216.6485697	39554673.4031519	40586573.0755771	35641611.5634702	34645840.83284	10759429.778639	33357669.1232764	31463800.2646108	52261283.4843013	44274059.4653114	36547808.0486037	40138413.0818212	14640959.5743792	25279752.567768
7.411_353.23283	0.714336900108295	0.0116531073588338	0.110741876233267	GCRV_G:C_G	NEG	7.411	353.23283	C20 H34 O5	Prostaglandin H1	-0.0005167116464122	-1.45864593548997	80.709772732374	level2	mzCloud	NA	NA	NA	NA	NA	NA	NA	NA	NA	Down	10440996.2276239	9524261.64354951	10301003.9371696	10177483.5948374	10315986.8193154	10312956.847071	9732903.2779775	10336355.7435119	10163351.3763736	9758655.84737019	10505353.4232786	19847505.7569448	14810513.4642094	12588152.7365669	13273256.5069575	12681891.3859406	14824738.1494318	46346872.7645645	52722679.4416713	56105112.2005037	39178483.9959184	34802542.4031879	36865962.348549	13926498.8289061	17445334.5490795
7.427_299.18515	0.86170343796197	0.435478716756315	0.592523347995831	GCRV_G:C_G	POS	7.427	299.18515	C16 H26 O5	3,14-dihydro-15-keto-tetranor Prostaglandin E2	-0.00015026351559299	-0.503938934493251	63.14232848904	level2	mzCloud	NA	NA	NA	NA	NA	NA	NA	NA	NA	Non-significant	391744.363163992	219216.752292183	384976.342309114	359612.290322942	384491.854856638	381800.937782196	336177.760945406	347731.297125931	342335.936838858	360778.301998733	318523.076673952	472173.83498078	502647.371617929	978030.611723089	315813.308845774	368018.813021771	525731.249837504	540336.187178515	537727.979081705	785513.718328441	471591.116416997	474664.728482526	659595.625160421	365004.580520849	357496.649072493
7.436_249.14862	0.682494694510335	0.376335621250496	0.541394421902085	GCRV_G:C_G	POS	7.436	249.14862	C15 H20 O3	(3aS,5aR,6R,9aS,9bS)-6-hydroxy-5a-methyl-3,9-dimethylidene-dodecahydronaphtho[1,2-b]furan-2-one	0.00010181042296153	0.410292223720043	84.4970222738672	level2	mzCloud	NA	NA	NA	NA	NA	NA	NA	NA	NA	Non-significant	534948.900437989	625222.960920196	637959.202317633	528268.786808001	601475.41651323	619287.84106654	465828.727996196	541534.858009834	709115.687584803	512983.757186334	607768.042598145	594138.837601513	166469.549849359	306241.784797931	403733.505471728	73473.7289763115	411078.152603474	467810.336815871	759908.362238696	298446.176662643	364969.594266929	197500.525196053	479129.311162038	206427.030221758	400124.024973273
7.452_388.26944	1.26235624920899	0.438637067273161	0.59499951791075	GCRV_G:C_G	POS	7.452	388.26944	C20 H34 O6	6,15-diketo-13,14-dihydro Prostaglandin F1?	17.0266498230303	45988.6965105908	65.85236752329	level2	mzCloud	NA	NA	NA	NA	NA	NA	NA	NA	NA	Non-significant	7366794.06872838	7125377.44802818	6536204.08822778	7943521.76302473	7018011.11306169	7193054.78707489	7146005.51685878	7220686.96633944	7172206.63562013	7128459.46514019	7231182.02169138	16546353.9034577	15643652.233964	15147436.9568601	9371702.38327876	12693191.0743269	11994092.5139478	20148450.7795426	6313540.63693996	14523491.1898925	14847838.4574489	16957484.9837709	19932956.6537841	10518348.0458584	12582150.3927077
7.463_233.15373	0.687509393700936	0.0886244320189504	0.244497806018302	GCRV_G:C_G	POS	7.463	233.15373	C15 H22 O3	(1R,2R,6R,9R)-2,11,11-trimethyl-3-oxotricyclo[4.3.2.0	-18.0104396837121	-71996.575279647	73.8787361695119	level2	mzCloud	NA	NA	NA	NA	NA	NA	NA	NA	NA	Non-significant	605269.22142606	436473.02473636	788322.036610487	761910.638471494	325437.97374702	736492.136437626	497561.992860594	575450.69508722	467157.257031585	623960.710155702	621846.555354316	972997.746947641	657312.040229944	1106146.29259069	213346.26229028	276328.405215624	545665.117427978	792264.697187712	880029.792338295	667023.438053313	667051.276805236	412949.997135982	528301.776122571	830803.746387087	1302158.30149819
7.472_187.13315	1.82581988585069	0.0210061325512539	0.131563043685011	GCRV_G:C_G	POS	7.472	187.13315	C10 H18 O3	NP-011223	0.00027929675718496	1.50058221801977	77.8119511678304	level2	mzCloud	NA	NA	NA	NA	NA	NA	NA	NA	NA	Up	5737661.82883097	6256303.2490496	6196907.57226857	6245691.90693547	6198853.02799041	6573995.68222701	5302909.4050288	6039498.63152226	5999596.27410973	6176848.65831056	6463952.13118785	15840233.3754689	17533444.0461769	21292096.2086519	10761232.3372822	10728902.8422963	16072220.9096819	8475357.1890296	8095472.6685288	10130496.4866631	14807660.3663825	13668360.558217	20275791.6932691	10259040.5808459	8739659.36282507
7.479_325.20091	1.36166209915412	0.397120414052595	0.558400044563571	GCRV_G:C_G	POS	7.479	325.20091	C18 H30 O6	NP-005397	-18.0106687276273	-52631.3432194012	72.9675146149229	level2	mzCloud	NA	NA	NA	NA	NA	NA	NA	NA	NA	Non-significant	267998.093776144	409302.811696546	417137.093282577	405952.318428968	248138.838852902	348836.138228902	358725.053812513	321268.459529338	355817.599888636	283372.641308703	405708.441913433	79480.3420685755	177289.009435868	155859.443052656	52227.8758586365	51564.7423865513	61318.5078908035	80669.8911780799	59878.5386786995	60545.9567420897	71882.3498448848	64185.5115835328	137754.743155909	1523474.75034845	849563.043030292
7.484_353.23004	1.73782969830013	0.0485055401471497	0.182511625819701	GCRV_G:C_G	POS	7.484	353.23004	C18 H34 O5	(12Z)-9,10,11-trihydroxyoctadec-12-enoic acid	21.9822099811225	66564.2213048606	83.7416868103709	level2	mzCloud	NA	NA	NA	NA	NA	NA	NA	NA	NA	Up	61053333.9479411	61376937.659376	63428041.0915467	59873133.0050723	62928684.4965952	61893475.0277306	61432019.8135703	61837885.9256713	61314914.9271455	61156208.9739779	62576550.9913975	108413212.937388	131863777.198798	130767003.244174	72183082.0289063	79205493.346033	106733219.719936	77257756.897881	85184998.2667785	82561721.2775377	117668581.786166	127956690.523182	180150783.068377	82612361.3310216	74691394.5822093
7.513_213.14877	2.43210576281056	0.00940162230333223	0.105235605044583	GCRV_G:C_G	POS	7.513	213.14877	C12 H22 O4	NP-004036	-18.0103123967886	-78254.0553139574	89.7904546695739	level2	mzCloud	NA	NA	NA	NA	NA	NA	NA	NA	NA	Up	12603382.1087482	12603381.7344244	12603382.4034415	12603381.8611689	12603382.0336965	12603382.0364985	12603382.0225285	12603382.0258491	12603382.275655	12603381.5935078	12603382.2230265	33089061.4341816	39727168.5644094	42092663.3137136	19155921.8525103	22211748.5314649	32177653.5955318	21266956.6717698	20729101.6924798	30118469.3854916	48855592.6884589	50696727.2201439	75837838.6139051	21877099.0539667	20686425.7916859
7.527_219.17441	1.14397593041146	0.500830162029848	0.64686448342695	GCRV_G:C_G	POS	7.527	219.17441	C15 H24 O2	NP-004713	-18.0105002924103	-76258.2819486797	88.7927461111052	level2	mzCloud	NA	NA	NA	NA	NA	NA	NA	NA	NA	Non-significant	2421890.79443558	2203703.11463391	2315642.79255557	2261600.41274918	1823542.07039759	2296558.41422149	1666397.60346597	2281857.14553958	2540180.85706055	1952110.44675677	2280668.6332446	7582003.17330818	6910212.72736447	4485681.19934159	3205663.54235618	6055392.44591918	2213474.38216785	6715649.36012617	4337308.98917638	8917923.44476607	6884895.63412566	7443165.2762697	8518147.17111157	2144059.05582585	3023377.4249085
7.528_353.23269	1.67148296778143	0.124053017027964	0.289643200702883	GCRV_G:C_G	NEG	7.528	353.23269	C20 H34 O5	6	-0.00061949613115075	-1.74880036095402	78.1015310405374	level2	mzCloud	NA	NA	NA	NA	NA	NA	NA	NA	NA	Non-significant	109138706.394958	111616267.810658	108686257.539526	111401848.424729	108649794.846685	109848435.961275	110145390.849792	109907320.428197	107905045.009984	111543461.824129	110142309.880666	371143931.022449	368521152.65407	346737030.765146	254643825.940399	247171159.42054	286460869.691388	132276935.617101	105191138.67994	221379240.463952	261635448.258943	249379388.25321	255940634.923093	172592284.100321	222724013.249111
7.551_267.15910	0.689573375011471	0.0766923837073026	0.227337485116646	GCRV_G:C_G	POS	7.551	267.1591	C15 H24 O5	NP-016437	-18.01054023533	-63381.1577498883	71.0165429735746	level2	mzCloud	NA	NA	NA	NA	NA	NA	NA	NA	NA	Non-significant	1216714.74633279	1240428.75239895	1411413.75633121	1438853.08338116	1098594.2335859	1232255.63896208	1157662.54203181	1325532.79843239	1317463.77507294	1164725.43725331	1337688.87329638	7259758.23627514	9047713.61411295	7040760.07568451	9041380.29285153	8051407.02840765	6374593.61689251	1755773.57774991	1654773.37988075	1463957.83276616	1411384.23586338	928725.875758597	1021218.60820154	3291581.44270878	2949257.87037356
7.589_333.20660	1.56318738097194	0.0018973227350039	0.0704973132321836	GCRV_G:C_G	NEG	7.589	333.2066	C20 H32 O5	13,14-Dihydro-15-keto Prostaglandin E2	-18.0110998976662	-51135.2153573063	93.6408547249414	level2	mzCloud	NA	NA	NA	NA	NA	NA	NA	NA	NA	Up	2542190.3133958	2787503.04070201	2654914.47986182	2772319.61509574	2498933.98902279	2647820.48646081	2594010.65550242	2614338.63959547	2667023.21951371	2468955.43705107	2852345.90370978	1423938.77175131	1610377.71130177	1505005.6797667	2107545.21330044	1920341.38591718	2244260.63404936	3442975.1104158	3539135.1695031	3363532.75709047	5752229.80924111	5276647.87308601	5143300.96116619	6464995.01511691	2726261.88701238
7.623_311.18522	4.45338379568477	0.0612627503773247	0.203365986560967	GCRV_G:C_G	POS	7.623	311.18522	C17 H26 O5	NP-020273	-8.11839763059652e-05	-0.261733488777227	62.6012697003815	level2	mzCloud	NA	NA	NA	NA	NA	NA	NA	NA	NA	Non-significant	775804.193386953	363392.20933146	636253.273312014	499400.926496218	643724.486709273	404364.545918142	460879.483415164	596867.911274014	556689.300093227	661291.584490745	466642.005747575	20929190.8108383	23989686.4603058	25794219.9473687	17836612.516087	12213723.7028303	4010532.90039553	3629355.59509616	3208582.29514975	1010532.97209683	4642116.1149049	11845609.9012234	18464526.9431329	25868360.9086315	16981258.6757863
7.636_399.21439	1.50713333536754	0.0683795990332813	0.21450035821209	GCRV_G:C_G	POS	7.636	399.21439	C22 H27 F N4 O2	Sunitinib	-0.0046889664940295	-11.77505650123	68.8459467228659	level2	mzCloud	NA	NA	NA	NA	NA	NA	NA	NA	NA	Non-significant	17236681.9320484	16708049.9434715	16869035.2639242	13260832.8150512	16727195.9665019	17263451.3105871	15046137.1765638	15418147.4024756	17907180.7716798	14320253.68669	17343215.8200439	16292162.6089058	21549358.9665011	16595703.6303571	18609071.3029643	32732639.3417647	23048004.8753892	33060305.7510892	22977515.3104223	33803100.9808277	48087303.8171256	42920830.7891432	44394113.8838969	5704745.01222786	15779228.5760802
7.647_353.23270	1.24209031390643	0.265847253113599	0.436003279810961	GCRV_G:C_G	NEG	7.647	353.2327	C20 H34 O5	Prostaglandin F2?	-0.00060145126724364	-1.69786079422017	78.110509993721	level2	mzCloud	NA	NA	NA	NA	NA	NA	NA	NA	NA	Non-significant	156715207.422813	153395554.101412	157898766.489976	152181728.146886	161114435.846044	152443076.260927	156184410.675358	155586185.462343	153834355.316211	157176395.509498	156905858.993327	451748887.581551	420465670.652861	431178404.506813	306665450.075688	300987436.105056	329221988.358338	246609433.848896	213439389.296492	363367723.634552	336718129.076829	337648650.75417	348390937.234646	223436668.491903	330739048.946514
7.65_401.22973	0.675339345342401	0.233190307797883	0.402233891513338	GCRV_G:C_G	POS	7.65	401.22973	C22 H34 O5	1-{[5-(hydroxymethyl)-2,5,8a-trimethyl-1,4,4a,5,6,7,8,8a-octahydronaphthalen-1-yl]methyl}-4-methylidene-7-oxabicyclo[4.1.0]heptane-2,3,5-triol	21.9818295648503	58115.9932828578	87.7919194766215	level2	mzCloud	NA	NA	NA	NA	NA	NA	NA	NA	NA	Non-significant	2594503.40508482	2336528.4233913	5415658.55980497	5042807.36293237	2650116.13651367	2804836.24302513	4110213.79556994	3851796.76552228	2954496.38705249	3590509.04007098	3004502.91842256	8094067.23242666	2281741.58109076	2975878.71847821	3748554.52074117	5316380.11790384	5924921.71849822	9418101.31889972	4632191.32686372	7076397.80608833	3825072.64549364	6593732.40463037	3848880.24888113	2033309.02925151	5833249.99246971
7.656_233.15369	0.969556039467715	0.779216363560401	0.855567745076449	GCRV_G:C_G	POS	7.656	233.15369	C15 H22 O3	NP-018536	-18.0104845665625	-71996.7546984493	78.2854360981932	level2	mzCloud	NA	NA	NA	NA	NA	NA	NA	NA	NA	Non-significant	1780619.89892696	1791875.72877415	1983504.22185763	1797663.14944338	1589726.80046365	1974100.32858606	1670695.90286239	1924829.84166595	1762821.7553945	1723837.78515737	1859432.4888729	4745629.80220801	23029353.4857128	2271515.75310198	2492494.49476853	2857080.42843022	3751336.84950557	4137274.0525842	4376608.75095478	5032517.81681846	5191399.72511965	4566327.85211441	3376266.95728269	2346158.64440768	3408017.64291237
7.669_270.20627	0.22662503987396	0.148038108221984	0.315455611288398	GCRV_G:C_G	POS	7.669	270.20627	C15 H24 O3	2-[(2R,4aR,8R,8aR)-8-hydroxy-4a,8-dimethyl-decahydronaphthalen-2-yl]prop-2-enoic acid	17.026444148633	67519.0242500116	82.8860729340804	level2	mzCloud	NA	NA	NA	NA	NA	NA	NA	NA	NA	Non-significant	1089051.4155374	997388.629073291	1129401.98247816	967404.475910148	1074869.29007695	1067645.53428092	1016793.29337069	1048966.5451768	1047342.50272008	1065318.61552397	1050204.7584502	1549941.33750858	1236846.62698465	1064754.58409572	329588.963935944	516323.294755352	446931.004856822	7955409.50508802	1242902.76863322	4927213.19288864	988574.02035365	867351.601624237	1345272.15013321	800512.115047563	4058777.03961776
7.674_407.20394	0.729650219972796	0.303869296368228	0.47450271382453	GCRV_G:C_G	POS	7.674	407.20394	C21 H28 N4 O3	(4aS,9aR)-2-Benzoyl-7-[2-(2-oxo-1-imidazolidinyl)ethyl]decahydro-6H-pyrido[3,4-d]azepin-6-one	21.980524341404	57208.7479323238	73.356687952807	level2	mzCloud	NA	NA	NA	NA	NA	NA	NA	NA	NA	Non-significant	972421.098778573	449483.932309647	987426.919202721	883712.942487407	525127.215178922	629731.870400198	677520.273014753	868568.235064268	494029.945369981	866086.855870172	790175.328130265	397790.955547642	869974.260764261	727189.192779791	297803.834896888	226660.599344351	271851.384455032	173435.368305352	313780.282721615	171122.243853109	166865.476658324	153260.897522148	160230.015635203	89317.3640745538	305591.564376121
7.676_407.24060	1.27022224385711	0.566342474551274	0.698343592232397	GCRV_G:C_G	POS	7.676	407.2406	C22 H32 N4 O2	N-({(1S,4S,6S)-6-Isopropyl-3-methyl-4-[2-oxo-2-(1-pyrrolidinyl)ethyl]-2-cyclohexen-1-yl}methyl)-2-pyrazinecarboxamide	21.9807951996082	57204.0356358141	80.4645717173708	level2	mzCloud	NA	NA	NA	NA	NA	NA	NA	NA	NA	Non-significant	6144529.2869632	4906295.49950526	10046380.0703735	7413992.01848298	9204450.37310598	6416693.0112813	7266128.14531601	6765369.2514106	8968427.17557144	5226178.85485177	8085936.27978637	22993903.5499027	3161336.78816905	2987383.97264087	2792437.4183982	2046934.98684604	6844885.85035945	23985903.0459997	9978987.55530385	42847567.8159436	40378901.5252177	16650794.378147	40539197.3835718	10127318.1152912	17679261.8481481
7.677_337.23719	0.886692141882343	0.130945429185829	0.298293879406299	GCRV_G:C_G	POS	7.677	337.23719	C20 H34 O5	ent-8-iso Prostaglandin F2a	-18.0107148051286	-50843.1658705291	86.11490913925	level2	mzCloud	NA	NA	NA	NA	NA	NA	NA	NA	NA	Non-significant	7223363.44720765	3788081.35494615	5919072.59580784	3200230.18685324	6394198.14533192	6708117.47482522	5578955.3100205	5596734.43023959	4981776.85221958	4165465.56266393	6143268.70514443	19637774.5239739	10938199.4289501	17917691.4432459	14864387.5033249	12762400.0397151	10162208.2008939	18755332.2400591	18268603.7097206	20911607.9775206	17660456.0941581	15541703.8320739	18168831.6097845	8949555.14370178	11663165.4220008
7.679_372.27441	1.01916830685692	0.87638477574446	0.921469953006529	GCRV_G:C_G	POS	7.679	372.27441	C20 H34 O5	8-iso-13,14-dihydro-15-keto Prostaglandin F2?	17.0265088558478	48064.8116035571	87.4414377447317	level2	mzCloud	NA	NA	NA	NA	NA	NA	NA	NA	NA	Non-significant	14028592.9833155	12082586.9730687	15369243.446678	15178406.7327771	13918288.6126412	16574636.8505772	13331303.8136919	15309950.8436694	12561629.3742087	14275647.3519819	15156075.7976829	32838460.9370448	27983192.8323318	27460397.4024815	27184422.9646727	23383870.5501026	26375703.7585967	57774523.4546151	68207212.773154	95274031.623408	86371289.9628496	60632547.6726716	78493028.6676918	21733128.4543376	25755152.9472311
7.689_357.26408	2.54732426703102	0.0165621646208924	0.121713280845945	GCRV_G:C_G	NEG	7.689	357.26408	C20 H38 O5	13,14-dihydro Prostaglandin F1a	-0.00057102321017055	-1.59382628583371	78.9896050113642	level2	mzCloud	NA	NA	NA	NA	NA	NA	NA	NA	NA	Up	2225726.22236291	2207933.44336608	2267995.31171849	2146594.01025293	2253542.5307029	2137451.53989031	2206436.98944411	2253639.0812983	2187696.87683171	2169743.68856126	2266687.66620532	8367535.15511534	9263178.28514372	9914211.02537582	3907328.67802585	5145364.19948744	6364044.18607927	3758060.90757859	3430684.8453934	6182470.30132693	10132782.3393511	9717172.58161265	14210868.2138667	2391139.62884026	2588783.01177502
7.692_451.26704	0.853837319758875	0.757389019867244	0.838944658742332	GCRV_G:C_G	POS	7.692	451.26704	C23 H40 O7	Prostaglandin F2a-1-glyceryl ester	21.9823649471204	51327.3984866053	97.8491160313213	level2	mzCloud	NA	NA	NA	NA	NA	NA	NA	NA	NA	Non-significant	3558510.02241696	3525441.21890468	3672483.21299674	3746799.80567494	3767251.7895872	3481546.17643591	3668162.71698412	3359105.55471365	3506944.84593217	3261972.87394046	4364493.19876329	2164836.75540091	7185948.85568331	5512077.41302691	12595679.0074208	12158497.6800929	9335580.10589612	2986978.54214901	2016139.29982038	1166709.04065667	2126579.86149631	1755023.02742726	1386425.55991412	6338537.91061565	1407248.43316069
7.71_369.22767	0.977632953386987	0.764648771542646	0.844056692035413	GCRV_G:C_G	NEG	7.71	369.22767	C20 H34 O6	15(R),19(R)-hydroxy Prostaglandin F2?	-0.00055043129685827	-1.48670573038432	60.2297120179559	level2	mzCloud	NA	NA	NA	NA	NA	NA	NA	NA	NA	Non-significant	695597.832424909	662829.910164892	566930.632162596	673512.019609196	464898.419807455	642179.827449219	564549.759526629	637498.96027996	676739.178818469	523104.541964204	647625.545178427	707689.441054402	1422615.32984644	417571.988780025	671121.00041604	437624.975029925	453421.978697609	485038.824357798	506379.206266082	503478.43974226	437495.026837814	447417.083843364	576547.940650654	285974.478908783	1070147.86197647
7.729_370.25902	0.825976531266887	0.261216449510108	0.431558421429827	GCRV_G:C_G	POS	7.729	370.25902	C20 H32 O5	Prostaglandin H2	17.0267685826493	48340.6056964685	77.2577684383627	level2	mzCloud	NA	NA	NA	NA	NA	NA	NA	NA	NA	Non-significant	4674308.17537251	4674308.1770765	4674308.1590385	4674308.18502127	4674308.17228974	4674308.17341328	4674308.17385878	4674308.17397239	4674308.15459536	4674308.20918016	4674308.1571149	16231296.0877247	16717005.9576558	15956823.9356122	17743813.2390861	10520756.3824329	11861897.7678372	11028642.6718401	14997620.334051	11919929.2222364	12783132.5253072	8557179.74248125	10002351.9635868	8068702.61105084	8934049.43161834
7.731_389.20947	1.11984958691172	0.513998166872669	0.657256542332454	GCRV_G:C_G	NEG	7.731	389.20947	C20 H34 O5	Prostaglandin F2a	35.9761252662499	101558.440299661	88.044630819989	level2	mzCloud	NA	NA	NA	NA	NA	NA	NA	NA	NA	Non-significant	843677.006939902	833484.661884903	1008815.9897767	849428.059769433	868978.863253878	822535.056972241	881732.129467956	939897.200318809	809466.54358634	896225.910382202	879793.852894895	3532296.14121291	2910101.02201456	3433437.47684361	1986840.7895175	2191056.28424026	2093598.92416628	1592452.56612932	1237869.06828176	2327232.94376321	1902942.3073807	1793693.81808269	2079049.23837976	1389400.29088594	2233413.07432563
7.746_413.21750	0.707095007088672	0.0091376508108317	0.104591770839259	GCRV_G:C_G	NEG	7.746	413.2175	C20 H32 O6	?17-6-keto Prostaglandin F1?	46.0048915355598	124938.638473526	66.8805248066918	level2	mzCloud	NA	NA	NA	NA	NA	NA	NA	NA	NA	Down	5704349.76818736	5904269.57378608	5733053.05769357	5931148.45402535	6090965.64306227	5599902.08240364	5832891.13494849	5797999.08102523	5724420.78446085	5690446.14711668	6157034.38295487	8403272.75821606	7638611.13027791	8619443.60208567	5788461.84248706	5841016.47245049	4671953.6458329	15376786.1021833	13339738.2721465	15503834.9745833	9495425.97486862	10320890.5701741	11451678.7622406	10127599.0570956	12887197.7517915
7.777_219.13809	0.867356293602419	0.326511118835577	0.494715020833405	GCRV_G:C_G	POS	7.777	219.13809	C14 H20 O3	NP-020240	-18.010419109983	-76269.6883204154	88.9746336682123	level2	mzCloud	NA	NA	NA	NA	NA	NA	NA	NA	NA	Non-significant	4560663.53787478	5209261.24342533	4848768.15978285	4691152.71228325	5298244.93795418	4971433.6791074	4937855.58082097	4875116.57551069	4744327.19226927	5162152.46060477	4830723.13443367	7512069.23503581	6674060.82320462	5739303.08531155	6095561.7386747	6938913.30340901	5971055.73484222	17348990.6216333	21694654.517987	24699461.9508422	19082527.8570401	17399447.9278837	18806009.3237618	5247450.92572815	7000112.58707958
7.782_237.14862	0.623680728660423	0.0171394894933915	0.123436732437018	GCRV_G:C_G	POS	7.782	237.14862	C14 H22 O4	(2R,5R,6R)-3-[(1E,3E)-hepta-1,3-dien-1-yl]-5,6-dihydroxy-2-(hydroxymethyl)cyclohexan-1-one	-18.0104238478027	-70864.8264768039	78.7977594988749	level2	mzCloud	NA	NA	NA	NA	NA	NA	NA	NA	NA	Down	1417375.79117712	1567303.09473412	1531648.70881159	1469307.55948532	1677749.1145005	1563376.09802004	1554118.23589122	1511382.11457381	1595519.01119206	1407417.45384458	1591765.16270294	8327576.82983781	5689645.40587434	5133343.61490838	1882979.4184041	1505117.13338129	3430168.24715869	8489998.04609586	10838047.8070286	8407043.17274326	5865035.40049007	4871603.60668803	6561201.52593678	1834212.1084479	2291212.21219845
7.804_383.24276	3.17015975242131	0.183161598208366	0.350201599523738	GCRV_G:C_G	POS	7.804	383.24276	C22 H30 N4 O2	PharmaGSID_47333	-0.00139249245302153	-3.64300919165432	65.3627560582858	level2	mzCloud	NA	NA	NA	NA	NA	NA	NA	NA	NA	Non-significant	2965885.35397481	2439081.18807298	3231407.25359598	2443102.49277279	3687473.05028845	2628629.98365343	3341182.85127057	2885103.52684796	2844442.92040607	3167293.65581691	2601398.43406955	19004077.3631885	4717790.03309256	5645384.74574441	2334980.6511614	1076421.36120016	6109279.54857344	2608202.4883642	956479.494874986	5769222.00694747	14557211.1226301	2816248.5250478	12216507.1149765	2076615.65692447	4395004.5050428
7.808_377.22978	1.24321972231332	0.13153891733832	0.298825498103682	GCRV_G:C_G	POS	7.808	377.22978	C20 H34 O5	5-trans prostaglandin F2	21.9818930153583	62053.563382717	88.7981295089105	level2	mzCloud	NA	NA	NA	NA	NA	NA	NA	NA	NA	Non-significant	90572147.6738272	94699561.9148504	92470563.1729399	85735664.9131574	85580315.4542302	92730636.4827194	91478256.7369636	90986427.6986794	85873008.6025558	92551731.8761016	90982011.4019919	211520990.997169	208212727.872551	219800115.467411	143270601.828655	156469533.663533	163752706.023841	119973286.740693	132137193.688023	163805666.015994	170647492.249453	170510544.150787	175917119.688379	61311140.8511303	133742782.458813
7.809_197.11751	1.73334084120113	0.111061079973875	0.27394665124339	GCRV_G:C_G	POS	7.809	197.11751	C11 H18 O4	NP-000919	-18.0103247577535	-84113.0298396603	60.8949977289792	level2	mzCloud	NA	NA	NA	NA	NA	NA	NA	NA	NA	Non-significant	9894746.69345424	10190418.1682046	9810877.9543105	10006002.6454665	10077601.980014	10147671.5952025	9836059.3911767	9647616.18684888	10109121.1329883	10299035.9726767	9860001.31337687	30316987.3974659	31089257.7645847	30750588.5410335	22832703.8575234	22698770.5686955	22856019.5898543	12770325.9069734	8561971.02746091	18388543.0022962	24312886.8560706	21833586.2270409	22703281.0260363	14877446.9916488	19154862.046304
7.81_319.22668	1.49055781968263	0.153692967199413	0.320380162311419	GCRV_G:C_G	POS	7.81	319.22668	C20 H32 O4	15-epi Prostaglandin A1	-18.0106584740146	-53566.4732305527	87.826619915086	level2	mzCloud	NA	NA	NA	NA	NA	NA	NA	NA	NA	Non-significant	86156336.5254769	88904444.3687225	88779050.7032863	82851342.404325	85681374.6417994	90425383.8712	86293807.2011564	88131107.7928482	87174563.0171277	87412675.2981489	84948546.062924	284319625.738092	270523620.605773	293524581.242239	213688460.409144	202516842.254383	221712555.387512	121659387.688226	103636719.376713	199004757.500112	217971390.064859	204030397.666052	210443183.844626	134235275.403943	171921601.551368
7.836_349.20156	1.06150965968616	0.625979223720736	0.743982083205067	GCRV_G:C_G	NEG	7.836	349.20156	C20 H30 O5	Resolvin E1	-0.00049592845527968	-1.41609152422593	64.480695231155	level2	mzCloud	NA	NA	NA	NA	NA	NA	NA	NA	NA	Non-significant	3898750.26667323	1903399.15296585	3708371.12617647	4738931.94744058	2189327.02776132	2781102.2111722	2779941.40826878	3506713.30596789	2715217.9448625	3640079.27246224	2817067.97373392	8678232.52344099	24306113.67894	25762213.1863401	5603553.24089852	5929436.45853516	5317744.45742186	10999899.6849853	9053467.83994202	40930851.9547115	28412508.1300284	17142964.5509614	19179865.3850678	3444616.46777712	11895783.0701605
7.872_375.21717	0.659156397978743	0.936448999561283	0.961793934940118	GCRV_G:C_G	NEG	7.872	375.21717	C21 H30 O3	11-deoxy Corticosterone	46.0049558693454	139316.292973982	63.7294486844298	level2	mzCloud	NA	NA	NA	NA	NA	NA	NA	NA	NA	Non-significant	12276293.2916627	11261814.2742698	12531317.9241658	13349469.48648	13719935.3760214	11673705.4037372	11970318.7559426	13223041.0589143	12414042.8026908	11528752.6701651	13256377.8149661	8045512.41052159	11705285.0562041	8029174.06440026	12373542.460387	11571439.8491129	12436341.1633244	45094533.012449	2424138.17121553	37706687.4050317	21766338.7539285	10135028.0042664	24275473.6255768	2182956.4411328	2085826.00912999
7.887_351.21718	1.95924529302032	0.257001141331776	0.427633268989306	GCRV_G:C_G	NEG	7.887	351.21718	C20 H32 O5	Lipoxin B4	-0.00051596570511947	-1.46487541561452	73.4933836294659	level2	mzCloud	NA	NA	NA	NA	NA	NA	NA	NA	NA	Non-significant	5568688.76003901	5568689.02033705	5568688.30851235	5568689.06068169	5568688.76380842	5568688.77513971	5568688.78340022	5568688.7825173	5568688.65373089	5568689.03154639	5568688.65906405	5886730.81263872	6491668.61157497	9642273.96119918	5826530.54800017	3606318.3061699	6295665.11454442	4315223.68265449	15381006.9664526	52393636.1309205	48442004.237728	41220986.3469266	51578741.5785762	3051210.47963258	20663047.3343715
7.891_333.20661	1.3627345478058	0.159756485851405	0.326331116467474	GCRV_G:C_G	NEG	7.891	333.20661	C20 H30 O4	15-keto Prostaglandin A1	-0.00052193125924304	-1.56166593874936	83.4997935994277	level2	mzCloud	NA	NA	NA	NA	NA	NA	NA	NA	NA	Non-significant	1967059.33049088	2162420.55415683	2637214.32580531	1949355.69450061	1966986.3624271	1912136.06688908	2264392.33599984	2130454.85837272	1696359.83637711	2253182.52990301	2387532.68800576	5966778.70787316	5531656.88902422	4650244.21802276	6197967.30693485	5479651.20258373	8170599.34297005	3698890.09235065	4660974.99347975	5872455.14247813	6106696.64777617	5282394.11268763	8005783.71008757	2863008.69510727	2246793.60347989
7.898_355.24842	1.1281581458128	0.475353479503721	0.624882354404395	GCRV_G:C_G	NEG	7.898	355.24842	C20 H36 O5	13,14-dihydro Prostaglandin E1	-0.00057889194471272	-1.6249312274083	78.9672190134709	level2	mzCloud	NA	NA	NA	NA	NA	NA	NA	NA	NA	Non-significant	6538845.96661265	6287845.70037279	6489171.38863432	6554361.30771651	6406475.07525021	6446143.81030975	6466355.98502431	6450122.41271436	6487092.85581201	6339382.37362667	6535467.39959947	15345950.827342	13291316.3425082	13094282.4292788	7003307.28370859	8284460.18461497	10075608.6606553	15946041.3080078	11088777.5930285	19215100.0872192	16501240.0023875	16376579.2752784	19299403.5721168	12050536.699495	13848687.1400092
7.907_548.32298	1.11715422450853	0.525455651664082	0.666294467834437	GCRV_G:C_G	POS	7.907	548.32298	C31 H41 N5 O4	3-Phenyl-1-(piperidinomethyl)-5-[2-piperidino-1-(3,4,5-trimethoxyphenyl)ethyl]-1,2,4-triazin-6(1H)-one	-0.00015179073557192	-0.277336631650359	69.6266398085325	level2	mzCloud	NA	NA	NA	NA	NA	NA	NA	NA	NA	Non-significant	1268958.02009419	1182056.36459236	1184199.55932882	1226818.50860247	1156396.17174708	1271926.13538117	1091187.91202849	1213088.47997271	1184328.23359307	1230786.86119824	1230945.97045598	850660.99315643	1012902.14491212	1288404.16819719	1106733.75360671	1901135.46868383	1103795.05694449	1950651.74966557	1109865.27570547	1772509.34939123	1633289.50294386	2009209.83902565	1756736.48975732	1240136.60602956	1400549.80931879
7.908_281.13837	0.862881452555191	0.189167985617929	0.355929449553658	GCRV_G:C_G	POS	7.908	281.13837	C15 H22 O6	NP-009265	1.40191800710454e-05	0.0470218791070697	60.980981227203	level2	mzCloud	NA	NA	NA	NA	NA	NA	NA	NA	NA	Non-significant	7549406.40734663	7086195.24515185	6980203.57814684	7211326.75707603	7394454.22178371	7494731.67860622	7289971.85862547	7204244.69223347	7565080.61445787	7234951.66254314	7025262.55953348	5899939.02499897	8158253.10062138	8684242.38362559	7978462.96089121	11510463.9313023	8666974.15704076	14056495.4701809	14432777.6514179	11445522.3110304	11897846.5824798	12212319.4252294	10348828.2826923	9227246.22918122	10422594.0103261
7.934_359.22226	1.22076653931415	0.427240110488873	0.585087210392233	GCRV_G:C_G	NEG	7.934	359.22226	C22 H32 O4	17(S)-HpDHA	-0.00052258180289754	-1.45068905084154	65.6251651908562	level2	mzCloud	NA	NA	NA	NA	NA	NA	NA	NA	NA	Non-significant	11149810.740071	10437350.7499016	8756649.58671856	10775327.833751	10412888.5861231	9894557.23508803	10782699.4545212	10169846.374334	10302224.8810824	10224039.3240094	10219736.121604	11295573.0553446	8739246.05927587	10422470.1640672	24249952.3463543	34808709.8051968	31020343.3626586	21084496.9429316	13226208.3586332	34900599.6866149	27880979.0846719	28691271.1176857	27918595.0694788	12795766.1190085	15349640.6719066
7.936_343.22685	1.60648719093913	0.2981117387965	0.468549467672137	GCRV_G:C_G	POS	7.936	343.22685	C22 H30 O3	2-hydroxy-6-[(8Z,11Z)-pentadeca-8,11,14-trien-1-yl]benzoic acid	7.22907836347986e-05	0.211240986426477	74.3669269007767	level2	mzCloud	NA	NA	NA	NA	NA	NA	NA	NA	NA	Non-significant	37331061.7480416	37062384.3457467	60462352.6759293	60347560.7523104	57961098.5768061	44656840.7609958	55168913.947702	38183859.4655272	53422233.8995052	50920176.4283266	46999675.056017	73001466.0291431	68918290.1461098	69871661.529888	89717654.1736546	104638794.475665	98522086.8493747	29345101.3521915	28221537.7779482	130516420.066533	62565656.640917	127664922.524425	111922446.266758	72406184.7705768	72971750.6604588
7.947_223.13309	1.29625647707124	0.326116390574016	0.494297456584849	GCRV_G:C_G	POS	7.947	223.13309	C13 H20 O4	NP-003117	-18.0103453390153	-75000.5555765355	72.8709208502408	level2	mzCloud	NA	NA	NA	NA	NA	NA	NA	NA	NA	Non-significant	6181289.71123484	5525013.65246634	5856961.7668972	6054023.633432	5478163.5532118	5653668.3173777	6076891.24417369	5849833.42856079	5854994.327297	5909030.02579841	5615598.56529054	7664305.81561823	7145203.02549906	6897269.59232154	9424196.38461705	9899310.06327258	6756440.59331208	7331462.46919115	7002939.34923968	15209108.4553169	11551148.1165641	14100250.8466741	12644567.5845279	8119817.4883777	10039983.3817012
7.951_223.16945	2.4008164064171	0.0148272680932307	0.117428932096028	GCRV_G:C_G	POS	7.951	223.16945	C14 H24 O3	NP-012972	-18.0103684489639	-74989.2894084075	77.4073415536549	level2	mzCloud	NA	NA	NA	NA	NA	NA	NA	NA	NA	Up	1364789.94647515	1396690.71981464	1423214.52495094	2016251.57648669	1481684.25240097	1395326.92413495	1504281.20667274	1496207.12784466	1616244.18715051	1488563.76170134	1426947.51183411	4604152.73447342	5015672.30416992	6009581.12535819	2511657.37578354	2304125.50949012	3877947.19225089	1885736.85977287	1932694.56171627	3098096.01818619	5141166.06226426	4418272.59321841	7045873.89712393	1751395.14812819	1640899.66782156
7.955_293.21114	1.78072570705599	0.0766581927909949	0.227310153131639	GCRV_G:C_G	POS	7.955	293.21114	C18 H28 O3	12-oxo Phytodienoic Acid	-4.91131038415915e-06	-0.0168078226014102	90.9257266373855	level2	mzCloud	NA	NA	NA	NA	NA	NA	NA	NA	NA	Non-significant	7032914.4271968	9079479.55486207	9201039.65858055	10247438.4987983	2637762.13351299	9592067.06747031	7334092.64599681	8895810.58330069	8726254.10091995	6369487.81842946	5918616.06676733	28581504.420046	15332439.9817121	35264952.524705	7158386.40614013	6933788.47285067	6247843.22907781	16421557.9142164	8501518.07122593	14090367.948452	26491220.648523	20013982.8148532	22967039.0704969	18234121.5118749	12958313.4386668
7.958_391.18828	1.21392589981823	0.546971227377383	0.683617920189406	GCRV_G:C_G	POS	7.958	391.18828	C25 H26 O4	NP-020825	-0.00210394327774566	-5.39219466000785	71.8312905775783	level2	mzCloud	NA	NA	NA	NA	NA	NA	NA	NA	NA	Non-significant	5836618.51795378	5977811.45906725	6201418.48535745	6490799.18394623	6345010.43374003	5982998.95821344	6297515.18315068	6130269.35731778	6501466.04500962	5962220.08122183	5966883.8782627	12523122.8116364	12970538.5918871	3456777.3376868	5958220.31075673	10433710.8209683	8972417.38283741	6212921.54509578	5299841.01506006	11145429.5586746	5724344.99595227	10648627.6321223	11132393.6280309	7427444.66284641	8828413.17129656
7.971_253.17994	1.47247461792528	0.0916578430503861	0.248122047074414	GCRV_G:C_G	POS	7.971	253.17994	C15 H24 O3	NP-008095	0.00012015333354042	0.476472701535118	82.5218356805391	level2	mzCloud	NA	NA	NA	NA	NA	NA	NA	NA	NA	Non-significant	4800471.75610269	4446219.78870025	4587966.03886664	6019822.63045828	4038543.94908288	4864900.84503111	4822584.08220622	4956029.8432321	4934560.72657205	5050158.59180665	4187402.41592069	6983976.23412083	9264111.02862428	12186040.5972279	6224003.76671849	5097663.81547091	7499996.20938019	5396558.87000538	6591035.54040087	4504413.09427939	8413921.72099292	6197437.91737427	9672702.81091562	23162541.2739695	10728311.9808069
7.979_386.25381	0.65873598142612	0.42755332138726	0.585370660711268	GCRV_G:C_G	POS	7.979	386.25381	C20 H32 O6	Thromboxane B3	17.0266394788129	46240.4123400262	82.9433940275237	level2	mzCloud	NA	NA	NA	NA	NA	NA	NA	NA	NA	Non-significant	1829770.92347737	1829770.91297346	1829770.92915215	1829770.91816082	1829770.92073077	1829770.92096069	1829770.92083372	1829770.92100744	1829770.92138267	1829770.91962013	1829770.92165552	1181400.22849785	1558457.34065726	1630104.59819075	965384.380452443	1299436.28784485	569479.684625164	1770894.5142655	640627.205936978	2257713.92552874	2155334.39794377	352845.802303547	567613.325353259	761633.310018864	672500.864074231
7.983_370.25901	0.822277404522494	0.18127063620314	0.348083247272522	GCRV_G:C_G	POS	7.983	370.25901	C20 H32 O5	11	17.0267587283859	48340.5777192831	83.093549032322	level2	mzCloud	NA	NA	NA	NA	NA	NA	NA	NA	NA	Non-significant	23166186.3515817	24932364.551658	24474092.3079054	24236813.9386472	24630203.960321	25180089.4092634	23952162.9347831	24354091.7375995	24448643.0117088	25134684.0277529	23435426.8970225	83958882.9381499	95085973.9778754	110198510.363289	78572620.1231425	55201675.5780961	58202437.5607191	40675665.6631441	47841986.4126286	44535748.9254301	42845699.9448037	29821926.1686058	36739179.1247501	24524495.0841484	29338198.7007926
8.006_379.24576	1.48283191445139	0.141315615841913	0.308534550146341	GCRV_G:C_G	POS	8.006	379.24576	C20 H36 O5	8-iso Prostaglandin F1?	21.98221001284	61703.3624730038	78.8548169898754	level2	mzCloud	NA	NA	NA	NA	NA	NA	NA	NA	NA	Non-significant	5550127.04917588	5958664.59328042	5806850.45789681	5557718.26677895	5805459.57650986	6007329.36583724	5603490.50304052	6319506.66049305	5639817.14876756	6403924.25026716	5011338.72229687	11937896.8517388	11817449.9142216	11599281.1339256	7746888.55395124	10308890.9981991	9590628.54536338	8004210.4621876	5870280.3167352	11196866.0829839	10140049.7329447	12517129.7744573	14519428.5860332	7940197.54642532	11309509.0172678
8.02_317.21116	1.03691084962831	0.739188530468195	0.825779232299723	GCRV_G:C_G	POS	8.02	317.21116	C20 H30 O4	Prostaglandin J2	-18.0105316983231	-53889.1537801902	89.5596589220236	level2	mzCloud	NA	NA	NA	NA	NA	NA	NA	NA	NA	Non-significant	18523760.9743208	28079423.6389155	14288821.5505079	25718180.2030867	25055712.3597275	22656911.5603914	21552951.744579	23571304.8552042	24925510.4051903	26390659.6330285	14879752.3251564	23693757.7472274	72394772.3706045	96829237.7224833	57250512.1737019	43586322.5669287	33900053.6462511	20588989.6433661	26089815.1855121	48681719.7960879	36396163.7637387	33789001.4342076	28695197.4119289	8651898.65199334	16704807.6082158
8.035_381.26401	1.64159842387065	0.163228592204118	0.329715398760899	GCRV_G:C_G	NEG	8.035	381.26401	C22 H38 O5	1a,1b-Dihomo prostaglandin E1	-0.00063869708549191	-1.67079255670893	73.5863994963296	level2	mzCloud	NA	NA	NA	NA	NA	NA	NA	NA	NA	Non-significant	7453623.81832852	6925682.72047178	7465703.79551723	7510310.79376926	7511922.69385817	6776360.74987732	7396717.58553158	7310683.22578479	7090827.62083264	7325877.35080617	7560166.2647439	23463047.4306863	23998347.8514838	19398433.0458284	13627334.1425647	15583233.3190131	16019910.6928422	11332796.6017698	10041819.4318831	23528946.9478151	25984028.6977721	24906028.643406	22823560.8753763	12924752.3275761	17178036.9917626
8.053_353.23285	0.40473891630276	0.0123706011735712	0.11256245422738	GCRV_G:C_G	NEG	8.053	353.23285	C20 H34 O5	(+-)5-iPF2?-VI	-0.00051038979984241	-1.44079974241915	80.1776166348448	level2	mzCloud	NA	NA	NA	NA	NA	NA	NA	NA	NA	Down	11092978.8918098	10343100.9393107	7448811.79769366	12666880.7895595	12785392.756701	9994353.4485473	11716352.5784915	11021776.9880586	10625096.7517262	10640974.8139332	10039134.9615612	20622473.9686108	26343059.6958914	17899671.6470832	16085035.0630532	10902196.6954903	12797469.9188916	40065573.2464062	36908100.8757608	38533422.9117324	13349634.1770452	19273205.5123482	14127377.5893848	14869480.626073	21482018.5296133
8.07_333.24257	1.08104173302035	0.979576496981547	0.987214662379665	GCRV_G:C_G	POS	8.07	333.24257	C21 H34 O4	5-[5-(methoxycarbonyl)-5,8a-dimethyl-2-methylidene-decahydronaphthalen-1-yl]-3-methylpentanoic acid	-18.0104185189935	-51422.2388300442	63.1681024008634	level2	mzCloud	NA	NA	NA	NA	NA	NA	NA	NA	NA	Non-significant	1811127.87882455	2007889.45285681	2307870.89196359	2185573.67869085	1815383.86512107	2017397.17959785	1971970.86692717	2042152.41554245	1892571.9854105	2358409.34258259	1825891.43347049	3478909.88857123	1559428.01227144	1598317.68305584	1018312.88362355	1135202.61281283	2773744.26050098	6871030.68816172	3522152.84817671	8124388.39299886	2739313.37241186	8935312.18838766	8343642.48902027	2869405.37039749	9080134.8735337
8.076_370.25909	0.832063240036682	0.917240619021127	0.948562145642735	GCRV_G:C_G	POS	8.076	370.25909	C20 H32 O5	15(R)-Lipoxin A4	17.0268374369967	48340.8011804705	83.1203219440877	level2	mzCloud	NA	NA	NA	NA	NA	NA	NA	NA	NA	Non-significant	3428756.0167245	6023260.8319267	2889298.56840178	5725458.52731164	3279518.31878806	3724713.98616863	3836616.36042397	4172675.61161159	3912702.58453191	4072938.44211737	4165702.96594769	9638050.18391688	23478642.7660254	12832232.4419793	8738749.88224177	8009451.15236386	10111926.3237802	8043567.82322519	7732587.04070148	25002498.8545416	14883955.9653062	9531814.8946399	9514647.87737648	2896372.70773936	6105609.32839354
8.078_195.10204	2.09664538046615	0.188912597098883	0.355929449553658	GCRV_G:C_G	POS	8.078	195.10204	C11 H16 O4	NP-020205	-18.010146759428	-84911.523736556	78.9201049543529	level2	mzCloud	NA	NA	NA	NA	NA	NA	NA	NA	NA	Non-significant	3819686.80544791	2942228.08982911	3386017.27715871	3792599.41355743	3255451.39460874	3764208.19668176	3473162.79109329	3512117.93290012	3384424.73121354	3522860.33374555	3374875.71563532	16331826.1788937	8891002.72118621	10703214.2388797	3112148.39734638	3290820.36313178	7346211.41416562	1583640.46148744	5090689.03801727	7889722.07242718	9473295.1703603	8451560.73742131	12610795.5413801	2152573.6192629	2578359.5818028
8.088_374.29044	1.82759995055276	0.0566865482528901	0.19643605162467	GCRV_G:C_G	POS	8.088	374.29044	C20 H36 O5	8-Isoprostaglandin F1	17.0268877146598	47793.9308118299	68.5029409236211	level2	mzCloud	NA	NA	NA	NA	NA	NA	NA	NA	NA	Non-significant	4244132.00838107	4432213.8531596	4235342.04179607	4142606.82767042	4248822.03012485	4283664.87847605	4277099.67527899	4260950.04065259	4040427.77123286	4493630.04714099	4259399.76695114	21569237.2816463	20282962.781192	18549777.1955613	10114281.775894	11809888.1084509	14358065.1595262	6618222.12081299	4580426.15866906	7943218.42431265	11370349.388624	11287026.4531143	12326298.7996044	6020594.89439259	6845972.28244794
8.099_409.25650	1.52641764947288	0.336484553864533	0.504814562675319	GCRV_G:C_G	POS	8.099	409.2565	C21 H38 O6	3-Methoxy prostaglandin F1a	21.9823877840366	56909.8498223224	76.4264720542208	level2	mzCloud	NA	NA	NA	NA	NA	NA	NA	NA	NA	Non-significant	9496945.10176521	9126549.58038044	9407000.40805952	8781043.58560841	9407136.62982147	9041714.606483	9489270.80662427	9895050.695133	9552949.20998445	9865094.09417843	8030204.13382883	9567902.04043961	4315731.79239803	10095677.7022932	5416211.11938003	6105109.83829799	12179414.0789746	3938115.71263984	3759402.87248578	1297106.34907358	6841717.29246986	3342614.45361788	3545222.50386273	27991802.9786319	13704861.3166223
8.118_333.20667	1.67099427403373	0.0831593320901714	0.237078379873194	GCRV_G:C_G	NEG	8.118	333.20667	C20 H30 O4	Bicyclo prostaglandin E2	-0.00046630339011244	-1.39522227988045	77.2949316332978	level2	mzCloud	NA	NA	NA	NA	NA	NA	NA	NA	NA	Non-significant	1470558.77097272	1737186.34274853	1780149.17717114	1791847.54509277	1535781.42747751	1674434.1564621	1608131.5058021	1681380.17188146	1689455.91693575	1703364.94070727	1578720.60874305	3656351.46546857	3726486.72677369	3572983.18669502	4249599.60264399	3126649.63203859	4565666.83546937	2970116.40163196	4547483.98144899	5143458.64309344	7128496.14068333	7027179.2857134	7000881.70954375	1377510.88508956	1899386.59508535
8.12_333.20662	1.66843373551441	0.0833610421284111	0.237385057310741	GCRV_G:C_G	NEG	8.12	333.20662	C20 H32 O5	Prostaglandin K1	-0.0005245524830002	-1.48925408980164	73.6540325336733	level2	mzCloud	NA	NA	NA	NA	NA	NA	NA	NA	NA	Non-significant	1460940.78837855	1826037.80763215	1766950.79289831	1777780.04657878	1523053.98220925	1652539.92883637	1580135.77503509	1644854.81568305	1743171.61999555	1752654.87391757	1536966.83255462	3832595.28939724	3913923.59915956	3749331.84593548	3560077.31913168	3247960.14056685	3821506.39799672	2936444.07393116	4493951.1725557	5080674.00879872	7038383.10424425	6932243.73138764	6903263.17724371	1343441.56886134	1872078.08450135
8.127_372.27465	0.540214247355998	0.00297008488428458	0.0801972356051082	GCRV_G:C_G	POS	8.127	372.27465	C20 H34 O5	Prostaglandin D1	17.0267458186102	48065.4805351994	88.5012133282074	level2	mzCloud	NA	NA	NA	NA	NA	NA	NA	NA	NA	Down	25333922.6408816	25659198.7313402	25485037.5692487	25196652.9405214	25581162.6124902	25445304.531539	25452704.6594941	25449344.2616763	25068087.7650916	26218953.5785311	25079481.2974686	27760811.9656604	23737059.3763499	23733654.6574925	21647427.0490102	22441955.2898734	24984121.8069493	72159541.0252562	72327624.9667808	79476009.4954763	40289380.598395	36066733.8361361	44631983.8469151	33444496.3056133	51547878.5791639
8.133_328.24821	2.34975592061547	0.0371068492238857	0.162629912778065	GCRV_G:C_G	POS	8.133	328.24821	C16 H32 O4	NP-020214	21.9844025328421	76273.8021900192	75.7504641933594	level2	mzCloud	NA	NA	NA	NA	NA	NA	NA	NA	NA	Up	11806142.9908004	11590612.9175251	11797506.9746207	11589576.0242551	12474096.6292515	11650187.6774484	11360186.7092781	11875917.7471233	11697616.0385557	12148195.2568543	11691722.048166	44358074.0001739	45150837.2588579	66255866.6511612	18375936.8174302	21193817.2192019	38945229.9305677	11835662.1182452	9982551.39900397	20946345.329443	31797867.4222122	26338612.4376514	42349795.4826601	23589403.4952746	17862224.4241278
8.136_333.20375	2.37772215750244	0.0188363178763309	0.127027060310273	GCRV_G:C_G	POS	8.136	333.20375	C20 H30 O5	5-(4-carboxy-3-methylbutyl)-5,6,8a-trimethyl-3-oxo-3,4,4a,5,6,7,8,8a-octahydronaphthalene-1-carboxylic acid	-18.0128498951098	-51434.52405697	65.047829091194	level2	mzCloud	NA	NA	NA	NA	NA	NA	NA	NA	NA	Up	9593851.47133452	8936239.05978453	9196195.12274444	8974107.2592135	11507628.2553366	9532699.84118362	9636895.9227177	9232700.23265113	9664674.48871471	9799947.62716589	9402850.35034467	21296613.9361641	23680404.3599587	34451772.7932423	10739140.1086433	10486363.5020169	17221482.6501227	8341792.99184836	7322402.90120529	9271855.56056993	20345518.2310789	14440434.0484083	24505049.7824145	20841818.3663504	13859958.2884387
8.14_349.19852	0.892055507344253	0.881171828829572	0.924161253239103	GCRV_G:C_G	POS	8.14	349.19852	C18 H30 O5	2,3-dinor-8-iso Prostaglandin F2?	21.9819229960334	67385.9432747913	80.6957204731812	level2	mzCloud	NA	NA	NA	NA	NA	NA	NA	NA	NA	Non-significant	1774158.95284922	1946074.06444086	1945875.97551842	1960470.99548243	2057212.18448599	1793756.74864451	1915602.4722679	1882774.34103567	2052906.21663783	1898095.9892852	1849067.40726718	242027.741724684	234509.224173928	135307.870365509	460337.265827934	328784.051034372	362363.263949625	521479.814206696	1024531.76805659	368924.096226961	406162.058823861	772528.756909526	529538.102473842	917208.740559059	878194.040610584
8.143_353.23287	4.80871376384952	0.000962640071987	0.0631932698745406	GCRV_G:C_G	NEG	8.143	353.23287	C20 H36 O6	19(R)-hydroxy Prostaglandin F1?	-18.0110641492008	-48384.168263016	60.718222139237	level2	mzCloud	NA	NA	NA	NA	NA	NA	NA	NA	NA	Up	1553264.17787656	1591177.93535314	1421926.76239023	1492794.51922312	1495090.54628048	1358746.50099293	1524844.49556697	1517849.44314377	1476725.830805	1416544.47253759	1605931.65534003	3653215.13099702	3767627.97593451	5110957.36070183	2463831.18094816	2704146.97358998	3327016.07286068	726201.245001029	706148.474218577	959663.775861439	3918162.83567511	2955384.13901518	4628961.24241972	1516817.91001551	2244669.73456396
8.16_287.22220	1.73584474254208	0.0215444461883822	0.133017719100592	GCRV_G:C_G	NEG	8.16	287.2222	C15 H30 O2	Pentadecanoic Acid	46.0048941964277	189926.613465219	63.8788564766924	level2	mzCloud	NA	NA	NA	NA	NA	NA	NA	NA	NA	Up	675057.310102403	598184.693143055	643138.757514601	649141.018912118	626741.223976042	604953.448725693	610577.622752468	646674.312534966	643498.126008128	583164.818561066	685050.349491221	680433.784194851	576112.989568455	625540.587477702	663371.729962603	1183200.95960457	1079344.21561313	1616127.91180393	1339041.71127731	2008562.06939429	2614962.26198049	2657992.62185058	3343312.67794208	797476.371967382	1020321.39545881
8.167_394.29532	0.999121128701281	0.979600570020989	0.987214662379665	GCRV_G:C_G	POS	8.167	394.29532	C23 H36 O4	NP-009800	17.0266824935156	45252.2749533644	63.9053310105694	level2	mzCloud	NA	NA	NA	NA	NA	NA	NA	NA	NA	Non-significant	103826.955312497	113016.55109116	135860.752952153	199903.954637856	96721.7670616279	151921.967626024	114190.932135772	110345.578094844	115777.02958052	168678.252601789	113088.397452575	109182.507797977	124445.250278514	116487.659452868	90624.6446490591	106690.53304249	86370.9118026262	177866.716524388	162618.719702432	139518.140606312	153256.702535821	152674.479270582	173650.533659768	97913.0789525782	110673.270091639
8.171_311.22216	2.43689449194727	0.0103331671196665	0.107425252036025	GCRV_G:C_G	NEG	8.171	311.22216	C18 H32 O4	(+/-)9-HpODE	-0.00061987598479618	-1.98531808906159	94.4813237177422	level2	mzCloud	NA	NA	NA	NA	NA	NA	NA	NA	NA	Up	63904579.3480531	62403817.5901376	63195313.3733046	63848082.0578519	64210213.6054924	63827474.5196822	62961215.8597274	63645400.8094484	62547108.2130247	61681455.2842737	66253838.3920934	212110568.960852	223205274.884915	338162614.378239	106668336.944358	132078487.005454	196678823.103183	76204490.663416	60819369.3692195	87745402.0788953	183173301.999341	137183466.091087	227382208.708214	107734622.534758	107140364.802734
8.175_337.23789	1.21501616995755	0.145138794005106	0.312078092947387	GCRV_G:C_G	NEG	8.175	337.23789	C20 H34 O4	(+/-)5(6)-DiHET	-0.00054627006380769	-1.61500958798384	93.084385041915	level2	mzCloud	NA	NA	NA	NA	NA	NA	NA	NA	NA	Non-significant	1395919.77350851	1466157.19375748	1419696.69181266	1294473.32019533	1413870.83953859	1261173.35439117	1451814.44886208	1386692.16666066	1285201.52605197	1406080.3062027	1470612.54499505	4545236.59591886	2356865.68433228	2754137.18503663	3391962.94379142	4009336.09661223	3892396.96983389	3492354.98397571	2797037.28828483	3565951.71303623	3582551.76873318	4591249.30019946	3800601.23369678	3286374.71284663	4530205.05504902
8.181_328.21167	1.11929827087181	0.0848475709313351	0.239713953371727	GCRV_G:C_G	POS	8.181	328.21167	C17 H31 N O6	NP-022510	-18.010744238125	-52172.521654152	63.8176632514323	level2	mzCloud	NA	NA	NA	NA	NA	NA	NA	NA	NA	Non-significant	84277.9967522768	84277.9938299577	84277.9949252269	84277.9980982417	84277.9946023836	84277.9956400821	84277.9956535624	84277.9956087702	84277.9961603546	84277.9948229842	84277.9959674995	103133.305372027	110110.326564299	116749.051491083	99392.1838804003	118388.238406289	97389.1503594175	131850.989561784	126033.640242305	136296.54066845	142464.281881505	158705.905938813	140036.114699823	58660.0045967661	107724.23720606
8.197_333.20665	3.88782222220878	0.0714136835292328	0.219315598047955	GCRV_G:C_G	NEG	8.197	333.20665	C20 H30 O4	5(S)-HpEPE	-0.00048312133827721	-1.44554311493958	72.7640953661344	level2	mzCloud	NA	NA	NA	NA	NA	NA	NA	NA	NA	Non-significant	5934582.88343571	5724410.07456166	5807416.08485357	5698258.41428685	5880733.54080416	5540261.12965475	5807823.49041984	5789634.44064192	5576581.02145435	5550772.62448572	6260065.06917595	18039819.0555641	18472598.3729748	15953676.0164291	17560441.6249761	16107989.5364631	24949777.86265	2102026.32873289	2000700.73124986	7847320.12624018	15521500.8805076	16394786.5125965	14543371.6139369	7972072.55431796	9959181.22645102
8.222_415.20929	1.05806362423239	0.537420395688238	0.676298823691386	GCRV_G:C_G	POS	8.222	415.20929	C24 H32 O7	NP-002105	-18.0127902392186	-41675.5513867732	71.3297410679453	level2	mzCloud	NA	NA	NA	NA	NA	NA	NA	NA	NA	Non-significant	703930.647044704	1667225.05771258	886346.86615333	706259.743234679	930778.224052839	694345.169881059	1039455.51409407	998370.052551684	926917.567741969	869634.825201958	883469.406190505	890096.813122103	906890.447281522	1043255.30839575	1029530.8027676	728275.063769201	762295.206851308	1043159.35064547	1240628.96350775	951678.240438821	1050092.582574	1180712.52486603	1192524.3613943	745240.146280433	779293.270403969
8.24_333.20585	0.457166149818935	0.0702151450867981	0.21691931270672	GCRV_G:C_G	POS	8.24	333.20585	C10 H14 O2	6-Pentyl-2H-pyran-2-one	-1.98280349650304e-06	-0.0119374527529198	73.8703681411691	level2	mzCloud	NA	NA	NA	NA	NA	NA	NA	NA	NA	Non-significant	1447572.8587197	1396284.34066866	1536820.03257845	1861725.3992406	1040051.10061333	1352322.85788355	694475.548163781	1742562.03574258	1866358.87231699	1140481.82926447	1435978.44699261	4473544.59189461	1293718.87578235	1168061.22816588	1479673.83227872	2168782.06539837	1974526.28787251	3140491.31473402	1378852.34146604	2243876.40846683	856946.660848462	1458787.88811454	776180.72837893	1624829.21013258	1530657.44705396
8.254_299.20073	2.31959556569171	0.00017213837387228	0.0507487492977585	GCRV_G:C_G	POS	8.254	299.20073	C20 H28 O3	NP-016928	-18.0103942954773	-56958.1761916345	85.5242592929081	level2	mzCloud	NA	NA	NA	NA	NA	NA	NA	NA	NA	Up	6328684.98393039	6172470.71153392	6359934.25910293	6747330.43407883	6182718.50272654	6260629.22519562	6463529.90404928	5702753.51573021	6588427.21040479	6764904.22105658	6113437.57596909	13841863.7388851	15194714.6318512	16685434.0149478	18423100.7440435	23883061.976492	28430876.206365	11945545.5451336	10250437.2021304	11010650.9737959	27952322.7309828	24709963.6594259	24363673.9405105	8580705.65879509	8517250.95786099
8.268_353.23281	2.16410443706049	0.00981989422194946	0.106343088853843	GCRV_G:C_G	NEG	8.268	353.23281	C20 H36 O6	13,14-Dihydro-19(R)-hydroxy prostaglandin E1	-18.0111072841326	-48384.2841388898	67.2835014635308	level2	mzCloud	NA	NA	NA	NA	NA	NA	NA	NA	NA	Up	1854662.15263219	1750162.13978299	1750724.23361201	1765599.99564705	1761407.72434089	1803746.89337976	1763886.66908101	1770176.30501779	1774643.04175916	1756242.54850589	1814466.44056212	4693417.50963954	5504883.03303744	5003815.29400889	3405351.1873875	3153335.62045966	4929781.51149362	2997076.44939669	2184850.16633734	3298278.1288134	5525592.43374126	5755043.85410766	7071412.42700762	851483.725946958	2404092.47622039
8.276_410.29040	1.87974141376292	0.128107599058249	0.29406752607314	GCRV_G:C_G	POS	8.276	410.2904	C23 H36 O5	NP-002336	17.0268460397803	43407.4536595117	74.3347574958281	level2	mzCloud	NA	NA	NA	NA	NA	NA	NA	NA	NA	Non-significant	4451116.38297319	4824576.0931897	5181702.11836586	5114160.41460396	5198309.12869107	4842869.60135213	4725509.32265805	4670366.30443855	7541833.2832066	4006232.65279855	4199717.00928207	8595670.41356137	5672522.1689587	7109061.54296521	12432993.9889996	10646255.6051588	29758414.0396371	5379940.47856417	5093636.271563	11213259.2185335	18857830.8362391	8698957.12391302	13208855.7436227	4658891.66471304	6243013.96825838
8.28_498.28834	0.178437054214016	0.970075715658434	0.982228295192429	GCRV_G:C_G	NEG	8.28	498.28834	C26 H45 N O6 S	Tauroursodeoxycholic acid	-0.00113883329697728	-2.28087460462684	91.5321028310806	level2	mzCloud	NA	NA	NA	NA	NA	NA	NA	NA	NA	Non-significant	1458730.90936346	1393657.63076988	1527591.88170178	1502889.51710648	1508147.81948765	1373584.81887337	1452807.80785248	1498438.61212102	1381056.30598244	1444951.43965676	1567543.81514835	763159.757174119	326901.224404476	12521.0443676384	23962.9596815792	1385715.36498137	1522644.07475136	32769.5845577641	3242490.21083411	8450.20262844092	364004.109541316	212992.294887927	8939.1345106137	3025903.53565371	99712.3354754866
8.305_333.20664	0.891196110971961	0.781974493436015	0.857636487186419	GCRV_G:C_G	NEG	8.305	333.20664	C20 H30 O4	12-Oxo leukotriene B4	-0.00049617521511891	-1.4846015052377	83.6077554198089	level2	mzCloud	NA	NA	NA	NA	NA	NA	NA	NA	NA	Non-significant	5151665.51238496	4929419.40021684	5246840.56431793	5158779.87893752	5417069.17309062	5095638.66268174	5176261.21157474	5073862.48987797	4896999.33022815	5173725.44866538	5474008.50941685	7661772.4545468	8770642.02772296	11740914.0961252	9065936.32941599	8939424.67281495	9710323.84179896	4080257.94912118	6432644.45392468	9057940.10759599	7002815.20857103	5936128.56097241	4502514.9643853	5548544.9197639	7145096.69047074
8.305_337.23731	1.29543978746965	0.094915376506077	0.251631883146143	GCRV_G:C_G	POS	8.305	337.23731	C20 H34 O5	15-Keto prostaglandin F1a	-18.0104231025617	-50842.3424117072	79.2327595900037	level2	mzCloud	NA	NA	NA	NA	NA	NA	NA	NA	NA	Non-significant	7614168.83534607	7825531.51532137	7663757.92678273	8265797.99123528	6899657.58741609	8509441.33825082	7546252.61518888	8061998.60694582	8205116.09763485	7295655.99497073	7461715.14801671	18377184.2849068	23932722.8903865	20813223.0298481	15952584.2973952	16168223.2401878	18736328.0136712	10547106.514209	12542402.4883241	8946498.8842626	13406192.4933689	13012584.9188514	15081941.8360264	10616466.5832312	10703899.5959685
8.309_267.19553	1.63501062330143	0.0232167602626357	0.135848546189528	GCRV_G:C_G	POS	8.309	267.19553	C16 H28 O4	NP-008563	-18.0104956261598	-63372.8861952921	77.4854538161304	level2	mzCloud	NA	NA	NA	NA	NA	NA	NA	NA	NA	Up	2944703.8965306	2896458.650952	3399796.02607618	3237490.70184851	2742591.84430592	3167312.50078533	2876706.50337494	2846468.61380958	3396757.80051257	3108927.97869764	2828340.50467901	9600457.91261688	11115750.020631	12011268.3341454	4053664.23888745	4787830.45330595	5742282.78784643	3444886.95158862	3466878.54832173	4324764.58182808	7060271.89672066	4959409.30285691	6352164.85311088	5489382.27380528	3844444.21253502
8.312_395.19898	0.824601735675514	0.964570951924379	0.978781661820961	GCRV_G:C_G	NEG	8.312	395.19898	C22 H32 O4	Protectin D1	35.9761944163672	99870.0510453902	81.9139911840182	level2	mzCloud	NA	NA	NA	NA	NA	NA	NA	NA	NA	Non-significant	948594.811879125	1582233.40902846	1667274.6323594	1766173.06022385	904595.591589044	1644450.05321215	1389165.52358377	1332984.74215366	1325788.9213317	1282285.63399937	1385487.98220393	4501728.8018444	2327586.30985015	2838959.69292004	3797746.6444981	6711329.10888555	6200035.74531299	600043.459340861	3585038.49515751	1391926.57544106	1845664.07385052	1745328.65330611	1007818.18650857	731613.365482101	587218.543403933
8.313_319.22681	0.620806842568146	0.212754570306985	0.380755734954859	GCRV_G:C_G	POS	8.313	319.22681	C20 H32 O4	5(S),15(S)-DiHETE	-18.0105053344259	-53566.0177698215	87.1863975000412	level2	mzCloud	NA	NA	NA	NA	NA	NA	NA	NA	NA	Non-significant	23733154.0146115	21433525.0422188	16115816.3076484	22685212.2000859	14037453.1498969	23808700.9733295	24052367.5690101	19284247.3046585	23060514.9513657	21820069.3018064	14833258.2867194	92603976.5341007	77866271.0502062	149603812.9286	51375434.877502	114264838.319923	55846561.6065795	20296201.5495391	43978078.4959529	40766122.7943692	23749802.5839617	25170203.9880014	16289794.2571372	16911825.386118	12814540.4597832
8.331_309.24240	1.50714890310014	0.692141374436839	0.790972086975161	GCRV_G:C_G	POS	8.331	309.2424	C19 H34 O4	1,2-dihydroxyheptadec-16-yn-4-yl acetate	-18.0105898527165	-55205.5991318193	64.5082636464679	level2	mzCloud	NA	NA	NA	NA	NA	NA	NA	NA	NA	Non-significant	5144917.11642952	5074931.58311029	4986913.47443257	3423717.02911744	5456648.79508126	5228652.17315114	4849379.00342316	4964330.06602052	5613927.15273941	5117629.13481473	3803739.38179492	18908202.5152525	18543233.4791194	24232953.751644	7876777.2864035	9540602.27901636	15289351.3128577	6274520.78807957	5422215.5429937	6862191.79703418	14394148.0878935	10600536.3521557	2976383.73094219	9307527.71688254	8236566.46421679
8.333_391.24567	1.8343282643589	0.299774434671169	0.47030604423626	GCRV_G:C_G	POS	8.333	391.24567	C19 H30 N6 O3	(2S,5aS,8aR)-6-(1H-Imidazol-2-ylmethyl)-1-methyl-2-[3-(4-morpholinyl)-3-oxopropyl]octahydropyrrolo[3,2-E][1,4]diazepin-5(2H)-one	0.00045795535339721	1.17352852703865	78.5974798458486	level2	mzCloud	NA	NA	NA	NA	NA	NA	NA	NA	NA	Non-significant	15764933.6727231	16241758.845323	17395394.0762103	16025564.7085969	15967995.1515709	16184635.5048022	15744081.7314744	17095817.3284174	15561909.697235	16223260.1405757	16597542.1122856	86616255.3184735	36123614.2143057	21724241.6616863	36886891.0431049	25037942.4899767	53821983.7676876	32511895.2098345	5532727.73551477	73300405.1219122	68242034.173255	65455838.986546	70545458.9198115	2330156.37955229	39987878.8339091
8.337_330.26390	2.24554293576642	0.0146181899919423	0.117100087971384	GCRV_G:C_G	POS	8.337	330.2639	C18 H34 O5	NP-013663	-18.0105265002093	-54537.5862029576	84.4655280118135	level2	mzCloud	NA	NA	NA	NA	NA	NA	NA	NA	NA	Up	186746321.190404	171346710.096949	177850417.085659	170757153.569209	164127251.701171	180404819.600897	176021458.941191	175942794.340237	179551350.574786	174019407.096914	170432628.144985	568074493.741606	620989856.068253	911221047.084373	284369612.696847	338528777.509346	537502707.619236	208060021.400397	167813372.911302	214916757.654674	448516750.159324	334588264.686109	543539637.423027	233723323.049689	241724474.883035
8.339_401.18313	2.85171698850994	0.0166518360426817	0.121713280845945	GCRV_G:C_G	POS	8.339	401.18313	C20 H30 N2 O4	N-{4-[(2R,3R)-3-(Hydroxymethyl)-4-isobutyl-5-oxo-2-morpholinyl]phenyl}-3-methylbutanamide	37.9552999134328	104785.051948328	74.4084165807031	level2	mzCloud	NA	NA	NA	NA	NA	NA	NA	NA	NA	Up	297335.055263677	354493.79491098	297614.240157344	312755.076251217	311818.650294324	318478.189946843	312121.279785415	310208.371099851	341958.417924635	302367.950983898	305069.98698593	884615.269023953	1047068.69345917	1384171.60659541	417716.369990916	559861.39580656	829899.927064753	345796.243193614	232604.602611128	370231.570113006	701746.741621364	718034.988054372	1285449.44664813	101867.754099649	513994.913518425
8.342_383.21072	2.89954398607502	0.0144824284430898	0.11682555038957	GCRV_G:C_G	POS	8.342	383.21072	C26 H26 N2 O	1-[5-methyl-3-(5-methyl-6-phenylpyridin-3-yl)-6-phenyl-3,6-dihydropyridin-1(2H)-yl]ethan-1-one	-0.00107248244847824	-2.80604339020964	69.2969417364107	level2	mzCloud	NA	NA	NA	NA	NA	NA	NA	NA	NA	Up	1281032.92524004	1355860.56909174	1276275.11517778	1298059.88201837	1309095.15007464	1303898.83790913	1303703.90067044	1303589.50419671	1309769.55114538	1293413.6277035	1308363.31479606	4243320.78482588	4790636.91170645	7074313.17051479	1865928.67974759	2246051.51607251	3367659.08233537	1412424.11401574	1017173.83337425	1569142.87707563	3416888.22321366	2808073.38605285	5369563.30018543	776027.752438625	1890344.09545285
8.347_227.16445	2.96391672009599	0.00775080251350985	0.10134190567158	GCRV_G:C_G	POS	8.347	227.16445	C13 H24 O4	NP-006888	-18.0102883502975	-73762.0337091934	81.9386908294079	level2	mzCloud	NA	NA	NA	NA	NA	NA	NA	NA	NA	Up	25164389.9624977	25164388.7018389	25164391.9605504	25164388.4777327	25164389.9250331	25164389.8590668	25164389.8037203	25164389.7692323	25164390.1507844	25164389.470871	25164389.8517088	92974281.8215498	105635912.485619	158793440.027777	44279173.2347655	52008798.8543185	91339465.3003182	28257173.549287	20962990.0721668	37273020.7438108	84489724.3053127	65945483.2458625	105923387.763378	36508425.9132154	33338976.0925108
8.349_213.14882	2.59074328330649	0.00858964111288541	0.103200060745256	GCRV_G:C_G	POS	8.349	213.14882	C12 H22 O4	NP-002855	-18.0102526100723	-78253.7955431714	87.7679270892963	level2	mzCloud	NA	NA	NA	NA	NA	NA	NA	NA	NA	Up	14729188.646983	14036241.8380331	16241604.7888558	13698604.288744	13229738.5166882	15091173.3633582	14719491.2954052	14203365.5153529	15041801.9669751	14182986.582597	14175344.2529404	55066640.0010466	55193852.7472973	79290232.7490408	26445169.8056565	29760707.647764	44759733.2732986	14966449.5860148	12353342.2590982	20136835.91514	40511858.8876956	31549420.3346877	50886660.3958687	16643047.9576904	16912574.5481412
8.355_371.19894	1.90312460663106	0.149262135688856	0.316771662901823	GCRV_G:C_G	NEG	8.355	371.19894	C20 H32 O4	8-iso Prostaglandin A1	35.9761606610188	106998.64470624	92.6780963577911	level2	mzCloud	NA	NA	NA	NA	NA	NA	NA	NA	NA	Non-significant	3467522.05864569	3347262.33654453	3327679.91495422	3318033.43209898	3135060.75599495	3076007.1901921	3239226.71743548	3240128.34233497	4158388.70489431	2901622.38069415	3098943.01871339	30839487.6009504	22366584.8267521	27128470.2542075	13143768.7978915	12713121.9252408	13411045.685811	4827066.83091854	2970356.88491691	9529119.72065426	14370024.4309775	10010484.0438202	8594062.68704776	1702585.68778753	3018437.25078436
8.355_517.33158	0.180484467664616	0.640764995396889	0.754232281586054	GCRV_G:C_G	POS	8.355	517.33158	C26 H45 N O6 S	Taurochenodeoxycholic Acid (sodium salt)	17.0275448536404	34103.0550642458	80.6618743519668	level2	mzCloud	NA	NA	NA	NA	NA	NA	NA	NA	NA	Non-significant	1019880.90958216	1032917.59893189	560885.528060459	612408.003565343	937120.548211957	992709.576731991	908852.964612874	914512.988268142	972696.783582076	488220.219860102	1063283.49471468	395482.154597036	156597.566787756	134061.25480838	67242.687452322	1036161.47477458	1245182.63984734	69327.7864791619	1794204.45109875	73480.4973495188	116688.971766196	121710.423823869	111201.316732894	1181868.8880986	69755.17521905
8.357_363.25354	1.32332833346582	0.26535178180628	0.435594939865947	GCRV_G:C_G	NEG	8.357	363.25354	C22 H38 O5	1a,1b-Dihomo prostaglandin F2a	-18.0111074709375	-47115.9568191079	79.3858914514253	level2	mzCloud	NA	NA	NA	NA	NA	NA	NA	NA	NA	Non-significant	989222.000833817	981142.275295653	972777.93509442	966407.692949037	996289.593156806	981675.081700454	980417.373356842	980842.550494525	968235.342804497	1015503.39777022	961198.769701303	2563358.38992572	1763813.22846762	2126200.99600586	2271905.10472934	3016296.73964098	2661235.33185555	2678305.15794401	2358670.38858964	4737005.1811018	4634165.49798644	4419896.583125	3880123.54651744	1465833.70322165	2050931.09987102
8.364_352.24836	3.89555962450788	0.063053087599481	0.206705311289331	GCRV_G:C_G	POS	8.364	352.24836	C20 H30 O4	(1R,2S,3R,5S,6R,8aR)-5-[2-(furan-3-yl)ethyl]-5,6,8a-trimethyl-octahydro-2H-spiro[naphthalene-1,2'-oxirane]-2,3-diol	17.0266763382677	50945.3687946295	84.5569519080696	level2	mzCloud	NA	NA	NA	NA	NA	NA	NA	NA	NA	Non-significant	17047475.2473655	14750307.6423423	14871790.1483693	17434152.7755831	12857214.1580813	15317533.8125556	15189338.3165467	15072321.8001128	15401833.0165348	15171372.8986927	15724870.0049365	47963836.8497065	51684692.3539832	47873072.4918684	50079472.1949885	46589851.3351608	81448998.7791171	4637890.98563997	9527328.89329589	21213080.6480164	40598012.301724	58763881.7944231	38456385.020354	20139102.8642608	22914966.2790543
8.369_337.23791	1.24312189651556	0.0419420150179818	0.171291018314232	GCRV_G:C_G	NEG	8.369	337.23791	C20 H34 O4	(+/-)14(15)-DiHET	-0.00052715631500177	-1.55850111419212	90.8254391019474	level2	mzCloud	NA	NA	NA	NA	NA	NA	NA	NA	NA	Up	9325495.74534229	9261225.57358677	9373074.8095819	9254682.21501669	9330946.04343618	9308411.66754018	9308810.66265261	9309315.34041663	9360131.58461445	9205877.84491065	9361280.80019316	21789412.8596277	17249916.2005157	21839366.3595505	16252566.2499932	17549817.8423483	18567971.1061816	14478126.2723477	13201449.2529423	12794442.8801887	18734646.8466619	15869207.0941554	15710284.5790072	12990909.0192013	12040682.7642783
8.389_335.22229	1.17482254281574	0.200192647880863	0.367598012071077	GCRV_G:C_G	NEG	8.389	335.22229	C20 H34 O5	13,14-Dihydro-15-keto prostaglandin F2a	-18.0110550393215	-50844.1263312157	82.5387447741747	level2	mzCloud	NA	NA	NA	NA	NA	NA	NA	NA	NA	Non-significant	12972652.6221238	12972652.654471	12972656.6260171	12972648.9259891	12972654.4502043	12972653.1372413	12972652.8659784	12972653.5096242	12972654.0965255	12972648.3710618	12972656.3926776	55120984.3861274	52946231.3535025	63870856.2779031	69604820.2488341	38197459.7016681	38892959.4902881	23179520.9380262	25505413.269196	30125166.9479195	35080379.3514361	30174378.0581694	27333126.0290441	20002175.5131676	16954308.3799389
8.43_378.26398	2.19262272211084	0.136180474067666	0.303118447911345	GCRV_G:C_G	POS	8.43	378.26398	C22 H32 O4	6-(acetyloxy)-7-ethenyl-1,4a,7-trimethyl-1,2,3,4,4a,4b,5,6,7,8,10,10a-dodecahydrophenanthrene-1-carboxylic acid	17.0266428098421	47266.0244958247	78.9266901967871	level2	mzCloud	NA	NA	NA	NA	NA	NA	NA	NA	NA	Non-significant	15405399.3748066	15293867.0676774	15965413.8458464	15217151.4957595	15237046.3419307	14899575.1809191	15626581.6453463	14930541.8137335	15788898.2054183	15379299.183572	15289424.6856246	42567349.6500706	39750100.1219581	42799288.3921559	68695208.8126214	76665390.4031705	73869353.6967853	8150929.16343234	11953128.6535108	31110866.8298582	39205890.2052743	41418195.661922	31670921.6245749	16497072.8520234	18766815.1078312
8.431_399.21444	0.550599913810601	0.133345586366424	0.300882439723524	GCRV_G:C_G	POS	8.431	399.21444	C24 H30 O5	NP-020329	-0.00216543890593357	-5.43794124337823	65.0191535994643	level2	mzCloud	NA	NA	NA	NA	NA	NA	NA	NA	NA	Non-significant	3617773.4438548	3407841.58728541	3446585.99015687	3718625.3000792	3159664.5602725	3532749.71716652	3422736.99260526	3522261.05515157	3450902.69870017	3740065.04603105	3242737.43128799	10944809.6036135	10782220.1421141	11172427.668976	14368004.2426287	27696098.7018548	10950133.6719277	10273652.1847005	17989007.1478882	7977764.51723532	8987324.79066291	5562660.92397111	5403988.53353873	3831660.4148631	4275110.05496635
8.437_361.23793	1.24669596524047	0.283355705018223	0.452925190748918	GCRV_G:C_G	NEG	8.437	361.23793	C22 H34 O4	(+-)7(8)-DiHDPA	-0.0005046098935395	-1.393004472979	75.3181734041157	level2	mzCloud	NA	NA	NA	NA	NA	NA	NA	NA	NA	Non-significant	14862437.7601253	14778500.1064182	14532111.7640342	14832420.9781619	14670415.5483492	14266349.7977549	15965981.0813823	16735605.846919	9961664.31388032	16427582.4565226	17334460.0770931	30970666.4576961	23526522.0795161	25932380.5175439	42303805.3805297	47668990.3162359	40132560.9073509	24524914.7349789	21615604.8374237	36427873.3432096	38118972.6298826	36893510.9340442	27925198.7403569	20540508.8299118	21677668.1111792
8.438_433.25648	2.08065549874345	0.111500559422002	0.274332370651445	GCRV_G:C_G	POS	8.438	433.25648	C24 H34 N4 O2	2-[(3R,4S)-3-{[5-(Cyclohexylmethyl)-1,2-oxazol-3-yl]methyl}-4-piperidinyl]-N-(3-pyridinylmethyl)acetamide	21.9810262774275	53577.2149815502	77.9328438483891	level2	mzCloud	NA	NA	NA	NA	NA	NA	NA	NA	NA	Non-significant	6046703.78730262	5601433.25120834	6243957.44191975	6574390.0362738	5551345.8884694	5975009.31895445	6017400.68284415	6019618.10817543	5572695.16881019	6464492.44960667	5931584.53467073	11149644.580685	14233054.5352927	19594174.9015169	28871743.8208664	24812143.8425477	18491197.9175068	2273023.9498355	1778794.31391652	4919351.05425556	6592474.67281115	5794636.11941053	6278801.97944931	11122729.9060221	2864140.53286572
8.473_363.25359	1.47813311927232	0.206977383872854	0.375371548460166	GCRV_G:C_G	NEG	8.473	363.25359	C22 H38 O5	1a,1b-dihomo Prostaglandin F2?	-18.0110585926564	-47115.8289565104	77.0753859304454	level2	mzCloud	NA	NA	NA	NA	NA	NA	NA	NA	NA	Non-significant	1447739.48006817	1636155.64171272	1552192.55720895	1559308.19796514	1588054.51801614	1401129.53759688	1568015.29947495	1485676.42272973	1435894.44592501	1563208.91994901	1665859.42687711	4512563.39163196	3354702.20138746	3891025.64002748	3870412.54553365	4768822.45572482	4400477.41128639	3181983.71001119	2484781.74114191	5756351.93973418	6284193.96242447	5562795.64091627	5037898.5374654	2336673.95823639	3238366.34646017
8.476_315.19313	0.6901992324626	0.338687721363457	0.506444746253117	GCRV_G:C_G	POS	8.476	315.19313	C18 H28 O3	4-hydroxy-6-[2-(2-methyl-1,2,4a,5,6,7,8,8a-octahydronaphthalen-1-yl)ethyl]oxan-2-one	21.9820112589766	75228.3437134743	72.911009614379	level2	mzCloud	NA	NA	NA	NA	NA	NA	NA	NA	NA	Non-significant	287757.091087501	274493.173594666	273359.496416686	298786.778144436	324691.254752142	246929.552588036	283589.233342246	284575.292143954	314016.880340363	253728.517187659	302221.508609086	199693.178557031	56174.4152409833	51116.872271571	51206.6771671981	133844.164885745	214916.052267744	192919.3874703	211135.020088451	225034.291266325	55593.493305716	198330.143357761	180272.900416486	920858.800574315	414487.706013554
8.489_365.23004	1.48492413999219	0.390097309301534	0.55264525482315	GCRV_G:C_G	POS	8.489	365.23004	C21 H32 O5	NP-005297	-0.00220908609361459	-6.0651691991258	67.6277892229394	level2	mzCloud	NA	NA	NA	NA	NA	NA	NA	NA	NA	Non-significant	429637.860976112	355833.578767871	443212.126234485	311085.503694172	424582.313605311	372161.58944096	324247.19798553	551060.427324425	376148.394550071	291075.707694609	449594.814108502	794121.66372203	375527.377836216	311979.108652675	205755.811146595	302333.141134008	338762.272330586	361891.873208617	177134.301597692	133000.398312253	485390.082969125	175756.387182369	336762.010988482	1318194.97473925	488929.590454781
8.514_324.21692	0.652683723403992	0.345522150966634	0.512147750658947	GCRV_G:C_G	POS	8.514	324.21692	C18 H29 N O4	2-Methoxy-N-[(3S,3aS,8S,9S,9aS,9bS)-3,5a,9-trimethyl-2-oxododecahydronaphtho[1,2-b]furan-8-yl]acetamide	-1.30373921933824e-05	-0.0403372605359811	63.1767375219477	level2	mzCloud	NA	NA	NA	NA	NA	NA	NA	NA	NA	Non-significant	5594880.2628858	9253567.0184303	9637319.36871696	7469371.74785224	9583603.87617444	6689160.09101847	7580657.55135416	9306908.43680159	6629316.02529147	7970188.49366425	8772409.60390882	7873276.5902288	8601598.0071703	7929183.04755989	23770174.6768914	33759181.9595804	24585788.8973818	43699750.2199405	27988154.8901649	23201475.2937392	22396133.0310697	32564188.2490199	6972432.83338946	12402829.3498546	7774000.5011458
8.53_301.21613	1.76362056786722	0.105683123125535	0.267192467582376	GCRV_G:C_G	POS	8.53	301.21613	C20 H30 O3	(+-)8-HEPE	-18.0106445299011	-56598.1809093141	88.1978178024628	level2	mzCloud	NA	NA	NA	NA	NA	NA	NA	NA	NA	Non-significant	117313553.461002	114526110.705747	115811048.840339	120550276.888218	116803396.979207	116353217.817574	116645376.888229	117484129.674167	116668709.365756	115429921.215401	118249660.610054	426234841.783571	357792466.16193	497084496.216969	465808848.311397	482056114.821831	459007312.345521	144379097.868845	126096216.093393	265947567.996076	355438260.192375	291253476.505128	299354690.998789	159943341.833502	162727871.808326
8.544_341.20882	1.80623344653251	0.0869129109552604	0.24248242223143	GCRV_G:C_G	POS	8.544	341.20882	C20 H30 O3	(2Z)-5-(1,2,4a,5-tetramethyl-7-oxo-1,2,3,4,4a,7,8,8a-octahydronaphthalen-1-yl)-3-methylpent-2-enoic acid	21.9820501642664	69078.2636839702	77.6125743979467	level2	mzCloud	NA	NA	NA	NA	NA	NA	NA	NA	NA	Non-significant	20128841.8646656	18894115.218334	19542382.7382635	19401826.1291086	19999822.6532589	19612351.2883775	18850832.5563502	19756180.0755649	19645175.4765324	19394270.2807859	19766880.0613106	36912305.6978593	34501061.2518597	43809075.1187899	38454696.7725681	58255406.402211	45025836.7043726	23287810.7430369	18431332.5051442	36651385.1647033	46128791.0786002	46230383.9411359	49196294.6220423	19545261.7364412	22215884.2393331
8.544_354.26396	0.864203966633206	0.965388177648387	0.979234507961004	GCRV_G:C_G	POS	8.544	354.26396	C20 H32 O4	NP-006862	17.0266251549936	50639.806528313	85.7938968608009	level2	mzCloud	NA	NA	NA	NA	NA	NA	NA	NA	NA	Non-significant	26956124.569186	25472717.4782412	26121358.3768412	26713004.4246059	23546345.9335061	25715154.6995093	25462466.474958	25463817.3908542	24782329.515028	25312899.4084307	27514970.4109314	134253452.214683	122330857.248114	177471176.290847	126878073.94054	72778901.8899789	80130583.1673281	31884064.3778696	33247731.1777414	94423783.7089888	54134478.8348149	42300571.7807334	41453513.8833778	19709829.7184904	20558825.407327
8.549_295.22725	2.08802152556167	0.00871318393141644	0.103667714395598	GCRV_G:C_G	NEG	8.549	295.22725	C18 H34 O4	(+-)9(10)-DiHOME	-0.00061520581039076	-1.95772222801782	67.825412781902	level2	mzCloud	NA	NA	NA	NA	NA	NA	NA	NA	NA	Up	15250238.0563924	14762934.1198092	14995905.6573918	14867890.7669981	14971644.4325438	15074574.8749268	14943572.4881972	14936017.3265972	14949816.5015242	14740766.1872963	15271659.6544784	26908576.3109369	20701295.0506919	38682283.1039845	34977725.1541762	42225337.7121556	46004990.3852705	35066996.7626683	24770166.7200931	31513372.1952305	67962204.6383469	50304489.0028933	72475191.2259963	24275985.1079123	20815100.2278849
8.549_295.22730	2.08802152556167	0.00871318393141644	0.103667714395598	GCRV_G:C_G	NEG	8.549	295.2273	C18 H32 O3	(+/-)9-HODE	-0.00057030895106891	-1.92519004296724	92.4175831273303	level2	mzCloud	NA	NA	NA	NA	NA	NA	NA	NA	NA	Up	15250238.0563924	14762934.1198092	14995905.6573918	14867890.7669981	14971644.4325438	15074574.8749268	14943572.4881972	14936017.3265972	14949816.5015242	14740766.1872963	15271659.6544784	26908576.3109369	20701295.0506919	38682283.1039845	34977725.1541762	42225337.7121556	46004990.3852705	35066996.7626683	24770166.7200931	31513372.1952305	67962204.6383469	50304489.0028933	72475191.2259963	24275985.1079123	20815100.2278849
8.573_293.21107	1.58402405693938	0.0656518031627391	0.210339251986258	GCRV_G:C_G	POS	8.573	293.21107	C18 H28 O3	12-Oxo phytodienoic acid	-4.54026791771867e-05	-0.155380156729709	89.2742426281399	level2	mzCloud	NA	NA	NA	NA	NA	NA	NA	NA	NA	Non-significant	21571948.1072889	21297984.7257964	21255929.1699809	23149136.4084612	20505400.1420938	21305084.2952417	21225379.9949973	22268782.2266748	20987361.0825188	21519799.9320085	21689700.3389368	22651499.9474309	24753322.2943342	29253660.2091363	15202899.7556057	14296558.9273257	20920796.7139767	16599454.3068702	22174901.5014714	15436008.9080921	27333836.5013465	22418777.0981796	36117908.2467627	47889612.0218161	22738868.8609511
8.573_333.20667	0.436546102164436	0.179722048331203	0.346674119018746	GCRV_G:C_G	NEG	8.573	333.20667	C20 H30 O4	15-Deoxy-<U+0394>12,14-prostaglandin D2	-0.00054056064971064	-1.61740677442013	78.7955227581704	level2	mzCloud	NA	NA	NA	NA	NA	NA	NA	NA	NA	Non-significant	198867.677844452	198867.632343267	198867.700296098	198867.65223087	198867.667701254	198867.666168763	198867.666023514	198867.666101808	198867.674768442	198867.64913882	198867.674391218	251443.735256353	484896.271172022	740769.525279962	2125662.63444502	1172540.15367885	265834.467806134	624721.221193185	608288.214194914	410647.62712948	159129.863326312	70012.8194789582	488389.401131825	25101.7058894337	274220.587879624
8.574_333.24238	0.789936439141224	0.800871570796973	0.870835017184408	GCRV_G:C_G	POS	8.574	333.24238	C21 H32 O3	NP-006817	-5.35181283680686e-05	-0.161085090521441	77.01990835298	level2	mzCloud	NA	NA	NA	NA	NA	NA	NA	NA	NA	Non-significant	10008772.6340557	12985069.2171247	5247432.35837214	13565916.0739209	7796843.4308179	9196269.65545833	9730190.18204085	10037131.3864981	7988804.4273229	8860992.07936319	11073220.9118456	33391271.3334874	12729129.8443455	19379275.9147171	15807119.9439262	11061448.4190737	11158205.5368989	22187499.9247565	7738754.85176666	37168337.6216678	25070313.1464713	19973060.5581004	7957089.70008707	19634218.5447356	21029115.3556748
8.578_337.23782	1.47500694800366	0.0220287428677226	0.133752079255875	GCRV_G:C_G	NEG	8.578	337.23782	C20 H34 O4	(+/-)8(9)-DiHET	-0.00061491795514712	-1.81796232153702	77.4975967892056	level2	mzCloud	NA	NA	NA	NA	NA	NA	NA	NA	NA	Up	6178169.34661842	6224870.64424128	6110078.37696929	6247618.68993798	6166572.98123402	6185221.90478671	6185399.93354496	6185415.83751962	6196503.11589732	6161256.26830586	6197985.96399484	20898238.2521267	18859902.8224561	23915417.6495584	22341486.5342977	17375527.2021218	18028781.4462122	8659843.95594676	7958885.68648026	10467067.7994251	14287857.1154029	12236595.5237016	13427286.7798472	6828869.43977323	6991685.72564907
8.585_361.23791	1.52915091818535	0.0669076886487794	0.212434559141275	GCRV_G:C_G	NEG	8.585	361.23791	C22 H34 O4	(+/-)7(8)-DiHDPA	-0.0005243044320764	-1.44737237306656	73.6604112803291	level2	mzCloud	NA	NA	NA	NA	NA	NA	NA	NA	NA	Non-significant	11339687.3446992	11759916.8614574	12522254.6802199	11205337.190835	11942400.622972	11503349.0733582	11829705.3102884	11898524.0385269	11499280.9670326	10866670.3052077	12712522.0636019	32470939.2126223	28653357.390526	26745761.3452314	41018260.4429067	38848240.239575	37370033.1741863	15229704.7436793	12832554.6314678	20183719.248401	27102596.4888564	27051093.9682321	19621692.053861	14893730.7976857	14862623.8896081
8.607_341.21100	1.59580000188681	0.110188308109901	0.27304675911685	GCRV_G:C_G	POS	8.607	341.211	C22 H30 O4	4-hydroxy-3-[(2E,6E)-4-hydroxy-3,7,11-trimethyldodeca-2,6,10-trien-1-yl]benzoic acid	-18.0106873948437	-50279.0700967029	72.4721606496638	level2	mzCloud	NA	NA	NA	NA	NA	NA	NA	NA	NA	Non-significant	377198.160397496	381778.939041083	393120.464293268	416436.456025285	366493.695674024	369533.570028858	394627.938588437	354795.283561093	381530.811111812	411892.400133718	381742.406704709	992941.175469758	950025.890359393	1086450.16233657	928947.972482233	777577.145966533	870880.878357097	350007.654376031	344250.983971955	600008.759880442	692023.745354409	696844.553858906	676523.617321653	471079.860627281	545823.79766059
8.613_269.17476	1.35358783700854	0.130038282712333	0.296770536289038	GCRV_G:C_G	POS	8.613	269.17476	C15 H24 O4	NP-018817	2.54473013114875e-05	0.0948933229818176	73.09353075802	level2	mzCloud	NA	NA	NA	NA	NA	NA	NA	NA	NA	Non-significant	170377.830271402	155786.130887874	119240.306505271	158827.088746311	158987.680905592	146150.038987195	155977.543782897	180250.428061041	131333.2735391	132413.123191361	176740.328498492	68297.1069243911	63968.5737510402	77329.2577307054	62409.3556761437	59463.8181849398	52571.8706010492	28099.9233887462	27264.3613245283	41373.1739228174	47116.1081356526	40731.8996058175	43094.6396514602	34532.2383914463	34805.2968460068
8.614_383.21940	2.08199711710841	0.239728431256065	0.409707508422937	GCRV_G:C_G	POS	8.614	383.2194	C20 H26 N6 O2	4-[4-morpholino-6-(1,2,3,4-tetrahydroquinolin-1-yl)-1,3,5-triazin-2-yl]morpholine	0.00039592719281245	1.0358844796534	83.7539163331859	level2	mzCloud	NA	NA	NA	NA	NA	NA	NA	NA	NA	Non-significant	30824687.590716	28591275.5538528	27003216.2378391	28809849.2868127	28398217.0658128	29245023.3304186	28473828.1022852	28724722.5211429	28771532.2134045	33046153.2355837	25270146.9903784	10365486.2309559	47726870.4673693	58325890.8840095	20912519.4913377	96484992.8629827	16443593.2474163	5478383.42955773	14302520.1898398	46284006.6343803	24918958.9232313	68542253.474982	44085740.292178	27797054.3674659	6714913.97828611
8.627_349.23630	0.529098993082727	0.257690032710738	0.428233356094867	GCRV_G:C_G	POS	8.627	349.2363	C21 H34 O5		-18.0115381752541	-49179.520222395	60.8132493440834	level2	mzCloud	NA	NA	NA	NA	NA	NA	NA	NA	NA	Non-significant	439114.829359664	439114.816712883	439114.873774095	439114.80857924	439114.832174439	439114.832429004	439114.832128742	439114.832276587	439114.825254149	439114.844868171	439114.826263787	792272.565627776	575510.002341301	738115.277856434	652589.781777235	527876.623644159	914419.706935361	1266206.43382378	786011.132868392	1490140.3401482	995814.648464895	708194.846943653	170248.506239328	1743321.58007135	688096.596088946
8.636_354.26381	2.39831402344112	0.129023898156998	0.29535588548303	GCRV_G:C_G	POS	8.636	354.26381	C20 H34 O5	5-[5-hydroxy-3-(hydroxymethyl)pentyl]-8a-(hydroxymethyl)-5,6-dimethyl-3,4,4a,5,6,7,8,8a-octahydronaphthalene-1-carboxylic acid	-18.0106696972509	-50843.0385337002	81.229036271881	level2	mzCloud	NA	NA	NA	NA	NA	NA	NA	NA	NA	Non-significant	294990518.648832	307621675.304444	301532102.245098	312339513.134661	278931867.668816	296526899.993526	304348135.855275	295524894.992438	314017257.681441	287578571.683719	297788330.032532	1264695012.8475	1176012506.91453	1220513634.00133	1098195733.8194	989319565.637217	1068047507.94638	149323395.336759	131999064.604079	512729962.957791	710783227.260564	602646855.015921	590956978.908697	411560948.98264	453998876.22943
8.637_317.21176	1.03439956274312	0.814887925643352	0.88110625657051	GCRV_G:C_G	NEG	8.637	317.21176	C20 H32 O4	Prostaglandin F2a 1-11-lactone	-18.0110265787118	-53567.5680306366	80.9784501152632	level2	mzCloud	NA	NA	NA	NA	NA	NA	NA	NA	NA	Non-significant	2180986.18811642	2248624.10455742	2380483.55005241	2205930.26420974	2471235.48256991	2104248.93033059	2271196.53111479	2481757.95541307	2194298.48586607	2226087.80599267	2299001.57416545	1334972.57554983	824611.826866572	878870.274807506	1692085.69735045	2383111.75120035	3082751.82123648	5540599.71589997	8089868.67878343	2829910.98800824	4349323.76742242	7747470.32708985	4929815.14152988	2129187.91544259	2317096.0219007
8.637_391.15673	2.33770721510533	0.0449852785298153	0.176676295003875	GCRV_G:C_G	POS	8.637	391.15673	C17 H26 O10	methyl (1S)-6-hydroxy-7-methyl-1-{[(2S,3R,4S,5S,6R)-3,4,5-trihydroxy-6-(hydroxymethyl)oxan-2-yl]oxy}-1H,4aH,5H,6H,7H,7aH-cyclopenta[c]pyran-4-carboxylate	-0.00314445894491655	-8.0595617480656	77.1772573735651	level2	mzCloud	NA	NA	NA	NA	NA	NA	NA	NA	NA	Up	1159223.53624551	1635899.38447689	1238755.92033381	1603847.26914478	1247887.87645031	1963600.97237961	1155214.51142959	1534542.25707293	1373836.09794769	1375819.0307165	1379509.46867066	3277685.04496723	3600470.19688832	3680682.83793	2914111.59901964	5618296.53074199	2532065.98606323	846573.707921344	1014717.91920051	1877838.22590001	2936529.28212961	2200609.83418972	3603851.71930563	1162195.05044037	2242755.56107802
8.639_391.23313	2.57425713094497	0.134752875316045	0.301992985066404	GCRV_G:C_G	POS	8.639	391.23313	C20 H30 N4 O4	FPK	-0.000856332974422	-2.19444995124992	72.6121107832807	level2	mzCloud	NA	NA	NA	NA	NA	NA	NA	NA	NA	Non-significant	1224131.74986832	1227762.75673261	1443205.81224217	1293210.35698978	1292587.30389945	1503371.80560466	1216097.5623912	1318017.20914103	1254144.81386513	1336211.45734333	1322162.35469738	3688873.08297324	3615973.53359071	3783572.75182471	3104325.60600579	2945044.72391399	2924522.4959225	508959.409597662	390926.207176288	1931480.44530294	2453199.7605448	2461331.48848183	2374133.02659038	1359861.41793995	1658323.01872173
8.645_279.23181	1.73798922475162	0.0319166881750556	0.151984796082504	GCRV_G:C_G	POS	8.645	279.23181	C18 H32 O3	NP-020521	-18.0106119505401	-60798.3632905261	91.7056932077769	level2	mzCloud	NA	NA	NA	NA	NA	NA	NA	NA	NA	Up	36923732.5934022	38549800.5919119	38346409.8318581	37178585.8113583	36886334.8644429	37418896.8920261	37501831.9949126	37247736.0295875	37880731.7777923	36880261.3041488	38184984.1259984	51539619.3688208	41815947.2198685	78121159.9924291	63987804.2757134	84357404.8818972	83195914.3130396	93622704.2936236	69451922.5987285	70660352.9105838	145173069.911392	103113535.830202	157942270.603446	45647760.8524112	46304698.0467526
8.648_361.23483	2.10785065614849	0.139638221527761	0.306873042337122	GCRV_G:C_G	POS	8.648	361.23483	C20 H34 O4	NP-003553	21.9818414716929	64987.7910037228	81.953595963728	level2	mzCloud	NA	NA	NA	NA	NA	NA	NA	NA	NA	Non-significant	29286548.1630248	23373109.9624939	24195908.425801	24802668.6911645	24963445.9542696	25340773.9903524	24437356.0940407	27039164.5997096	23680763.9104452	27937827.4865551	23752187.8462867	103490936.821865	86299726.7977061	90320414.4882813	72597559.4428502	63442375.1861519	69484802.0703157	31771669.8699686	12624612.3574417	41591068.3265228	60934889.1499144	62194564.4090628	58119039.7266011	27803799.1293278	36138022.9379697
8.664_337.23789	2.0166356196253	0.106676993966233	0.268678377963922	GCRV_G:C_G	NEG	8.664	337.23789	C20 H34 O4	(+-)8(9)-DiHET	-0.00054589809809613	-1.61390989713424	79.4436302862219	level2	mzCloud	NA	NA	NA	NA	NA	NA	NA	NA	NA	Non-significant	25861934.1908411	25422044.1886722	26292668.9552755	25379333.6529989	26331378.1806051	24277718.1330967	26074313.0340165	25562527.8831325	25090149.4071886	26049220.1725744	26165502.4312424	136600406.086198	96757116.765329	141057258.104179	102284671.382882	91364974.8156517	105864260.788469	18087638.7397243	13655277.0860128	34976232.5395276	45604296.4619163	43525904.2837931	45418010.3587485	32324372.9347941	41391746.026264
8.669_356.27946	7.63049614725004	0.0985037284279632	0.257263541591132	GCRV_G:C_G	POS	8.669	356.27946	C20 H34 O4	(+/-)11(12)-DiHET	17.0264731077922	50337.5878351511	80.9472220325995	level2	mzCloud	NA	NA	NA	NA	NA	NA	NA	NA	NA	Non-significant	65919796.7503422	64428096.0678101	64420525.554704	65429514.2635093	64944470.2735756	75585884.9771205	14935963.5620086	78846872.8403598	69297403.1414969	70765692.0825355	69124955.1511536	341932843.541196	294676979.31188	86942115.4952707	266499352.226143	243931007.126101	275841406.082194	2343846.57040515	41376250.7091296	21951429.3950767	164423516.245298	160959620.79696	175723194.232393	93173975.3453674	121378792.829821
8.671_321.24233	3.14063681726798	0.0959370370746027	0.253141502762264	GCRV_G:C_G	POS	8.671	321.24233	C20 H32 O3	(+-)11(12)-EET	-0.00010218103989245	-0.319081280004531	80.2781315372164	level2	mzCloud	NA	NA	NA	NA	NA	NA	NA	NA	NA	Non-significant	27546949.5761015	27748978.8081157	23705016.1356121	25103921.3892156	27898195.4448109	6266580.11869324	26673881.1176629	26405025.2387853	23529822.3220369	24018982.1839455	24227069.1355401	119578877.78775	16298571.2004007	130091929.186985	100556731.74816	80109780.7973414	89007754.6266722	20517503.8325025	7327867.13801921	12454751.6668795	57824431.8683385	51950776.7857906	16792840.2413079	28790080.9268091	36303777.3905543
8.686_339.25276	1.2969386176319	0.851747235126128	0.904242322337587	GCRV_G:C_G	POS	8.686	339.25276	C20 H36 O5	13,14-Dihydro prostaglandin E1	-18.0105648337356	-50555.0811147011	77.157970432007	level2	mzCloud	NA	NA	NA	NA	NA	NA	NA	NA	NA	Non-significant	11054431.3684626	11054433.008871	11054431.5797365	11054431.6157459	11054432.0563024	11054431.9364228	11054431.9140447	11054431.9318407	11054433.0398959	11054429.7273921	11054433.0128291	30166776.7462879	34010917.2063389	39190612.493083	21743654.4709003	19174627.9966911	20702233.0744636	9417929.79334054	10297593.5291314	10325508.9973607	1991626.52313411	13066585.9372298	23903162.468755	29269788.6801753	32711216.8215875
8.713_303.19286	0.358074327551586	0.072498348728564	0.220729429614012	GCRV_G:C_G	POS	8.713	303.19286	C17 H28 O3	NP-020078	21.9817425988989	78449.1113144453	79.8903744490456	level2	mzCloud	NA	NA	NA	NA	NA	NA	NA	NA	NA	Non-significant	613330.198232385	1080334.40129396	565729.754779767	515734.05007404	616488.092646284	453293.336208649	760094.709395473	702802.625956312	601066.057568584	627601.201602649	655268.149128242	1228973.97668349	2053950.67054496	2901730.86741481	1628071.81515261	575562.183645171	849773.324402543	1637804.29694682	2939818.7837325	1013565.69478844	817124.541700657	682542.001308722	502394.617980216	1010165.76890672	970037.342919139
8.758_319.22733	0.843307204015649	0.372002885945103	0.537908912797246	GCRV_G:C_G	NEG	8.758	319.22733	C20 H32 O3	(+-)11-HETE	-0.00054068565145826	-1.6884019768145	81.9355828414058	level2	mzCloud	NA	NA	NA	NA	NA	NA	NA	NA	NA	Non-significant	12405524.6170048	11489349.3160367	11952155.2531265	11159335.9879416	11835979.8883512	10697563.0778699	11921556.9618656	11629665.916048	11029634.882786	11457948.4586226	12673052.8383189	12370451.4602537	7191660.14401934	6186877.27566366	23694663.7494697	25218053.9491758	16855392.4396119	40929612.0077119	35773150.5977575	27736876.4109251	34976355.1734041	30561954.7087929	22536390.0851223	16357631.6045174	14046021.1543482
8.777_363.25088	1.66060978658463	0.458716973247674	0.611559921146472	GCRV_G:C_G	POS	8.777	363.25088	C20 H36 O4	11-Deoxy prostaglandin F1	21.9822408419546	64603.9881682383	80.3429975152598	level2	mzCloud	NA	NA	NA	NA	NA	NA	NA	NA	NA	Non-significant	10069477.5861069	9391082.25757113	8779797.9761565	5786185.76083876	8732360.42648286	8757353.76747276	7537166.77716036	8832965.34274952	8211493.44359072	8555801.46008088	8697928.05571932	39911953.9037188	33402135.0657178	56121421.0322811	17080515.9628219	19013634.0315152	27150768.791838	16967652.2167525	3497944.49727221	14466701.577654	7037421.85694015	20812656.8010461	30158837.7530689	7089349.86660452	10638960.5520892
8.779_341.21173	0.0564729673658747	0.0606014300965627	0.202226809761908	GCRV_G:C_G	NEG	8.779	341.21173	C20 H34 O4	11-Deoxy prostaglandin F2	21.9836949837675	64993.2707837257	61.8233760121148	level2	mzCloud	NA	NA	NA	NA	NA	NA	NA	NA	NA	Non-significant	938591.737938149	938151.14738402	938858.049580141	938271.515424277	938531.995963905	938480.727027535	938480.320627573	938483.612789831	938490.201434776	938441.698941003	938508.334553737	44202.1367972085	116162.949195241	34711.9121251064	44399.7730159483	23318.1030495015	180869.653332116	691377.046614886	2675794.77131216	264073.088482402	51270.0224010132	86071.1149903427	67726.0377058035	890433.297602624	519303.102948605
8.782_295.22672	2.69045087330827	0.00185846045704402	0.0700977494206876	GCRV_G:C_G	POS	8.782	295.22672	C18 H32 O4	NP-002322	-18.0105937097274	-57683.7276546819	86.6285524037464	level2	mzCloud	NA	NA	NA	NA	NA	NA	NA	NA	NA	Up	212552372.310022	216968346.896271	219938621.46135	212523958.976703	215323340.568172	215350134.379294	215339763.711737	215524828.781893	216536649.170477	212847859.589593	216863119.237361	478149878.726729	656335204.920489	853575387.575207	277087998.355705	328829016.939957	501375085.584958	198199549.048995	256499057.458125	246345756.232903	594619484.157549	537745315.583222	753760618.220961	385735668.444181	298241695.937682
8.787_255.19562	3.07799663458412	0.0177298483936009	0.124742552548073	GCRV_G:C_G	POS	8.787	255.19562	C15 H26 O3	NP-020014	0.00010678831708332	0.420115171988128	77.7553728385739	level2	mzCloud	NA	NA	NA	NA	NA	NA	NA	NA	NA	Up	3080122.27092261	3111357.24243832	2788877.53722061	2896451.49110086	2837029.4947776	3085715.95723014	2926875.49047891	3052147.53857019	3066149.79072224	2856076.58972249	2900905.58443015	15380886.3270495	15266418.2110166	21974361.1748071	6034586.3753271	7201903.6156392	11154176.0019558	2786953.84541359	2026642.13207042	4322515.45164853	9061501.65000757	7588968.89799602	11470449.6840519	2089216.94616675	2761084.33555117
8.787_293.21174	1.04767652031624	0.769728386953758	0.847709187083121	GCRV_G:C_G	NEG	8.787	293.21174	C18 H32 O4	(+-)9-HpODE	-18.0110419703961	-57685.1633289716	89.175574979659	level2	mzCloud	NA	NA	NA	NA	NA	NA	NA	NA	NA	Non-significant	19286072.4069468	19594111.9980149	18053823.2898021	19123551.6246479	19093516.2648943	19134462.705725	19068432.7390014	19114052.1316044	18176910.8982788	19348828.711005	19510042.1482316	27400643.8655066	40645775.5745735	52496778.7711056	20713482.6539819	21140243.2269177	30286329.4503839	14347962.2948626	19805410.1932963	13030448.4239112	16257823.5557115	13575295.7425118	19600262.0101589	18011011.1296223	23739359.664625
8.806_295.22723	2.00449915975267	0.00785491477994943	0.10143075349171	GCRV_G:C_G	NEG	8.806	295.22723	C18 H34 O4	(+/-)9,10-dihydroxy-12Z-octadecenoic acid	-18.0111998292741	-57315.6587006938	95.7107638054418	level2	mzCloud	NA	NA	NA	NA	NA	NA	NA	NA	NA	Up	125561795.554616	125561796.493122	125561795.065977	125561795.87098	125561795.890779	125561795.768244	125561795.774853	125561795.776326	125561795.991563	125561795.325212	125561796.003944	241747120.360451	247012499.4098	395978717.93612	165613023.151225	206877410.56761	311638583.990422	128304251.551357	148670702.78915	179156465.635075	289077438.156485	290407613.711335	334829996.210027	204280505.884429	138878792.141376
8.835_319.22429	1.40448889820883	0.0774052291643965	0.228529836705571	GCRV_G:C_G	POS	8.835	319.22429	C18 H32 O3	NP-014287	21.9818642458781	74204.106550852	77.523495474492	level2	mzCloud	NA	NA	NA	NA	NA	NA	NA	NA	NA	Non-significant	95920984.4380102	94243545.8126608	95291603.5651956	93919976.755979	95726422.5856701	94973217.8565584	95196016.3715255	95014575.4957175	95115056.2348375	93908624.3560907	95989955.5968183	140092408.352818	150637426.126699	251753698.79466	107002876.932874	134509688.548816	171389427.60555	114725120.939778	164730960.072645	117599292.544953	173905669.47827	177851103.729701	205903090.927524	115072098.711735	85046771.2440337
8.847_385.23462	2.42669976005844	0.108918009543295	0.271901818047612	GCRV_G:C_G	POS	8.847	385.23462	C20 H28 N6 O2	1-[4-(4-{5-[(2S)-1-Isopropyl-2-pyrrolidinyl]-1,2,4-oxadiazol-3-yl}-2-pyridinyl)-1-piperazinyl]ethanone	-3.01969256497614e-05	-0.0785912917454386	85.1642194732476	level2	mzCloud	NA	NA	NA	NA	NA	NA	NA	NA	NA	Non-significant	44010918.4171916	43816365.3855195	46456604.8728179	43123755.8804907	41031263.9925392	42930691.6076371	44340183.6888015	43077069.028065	43251024.9542133	43743473.2925325	44268449.4435995	106954956.308629	105280673.567508	94744811.2779875	140723192.344972	133501708.719682	113663472.543584	20390262.1890263	17861841.9398251	62772350.8216482	85791228.5236118	97514629.4307371	61850162.634063	63831497.4261962	56473221.1307944
8.854_356.27917	1.89451622718847	0.00077379041885981	0.0603606994343365	GCRV_G:C_G	POS	8.854	356.27917	C20 H34 O4	(+-)11(12)-DiHET	17.0261806819224	50336.7232983316	76.8077040090067	level2	mzCloud	NA	NA	NA	NA	NA	NA	NA	NA	NA	Up	8943208.24021918	9017388.31715931	9085135.53731854	8775810.4000455	10266656.6265247	8973261.7592068	9143571.20551298	9610895.9886243	9189981.65746174	9430681.42831278	8663248.7471102	60074900.8793216	44133548.5331753	45563873.5469241	30745533.0747391	37414221.8036119	41701452.6790966	8124359.03969274	7603075.38396094	9059989.85394213	16868555.2565739	15402415.4386879	14689206.8288488	9938155.48811546	9007514.02013088
8.854_380.27925	2.14593964500095	0.0993967298616473	0.25844810875035	GCRV_G:C_G	POS	8.854	380.27925	C22 H34 O4	NP-005982	17.0263285905835	47002.1539187993	69.8244326651973	level2	mzCloud	NA	NA	NA	NA	NA	NA	NA	NA	NA	Non-significant	73025338.6509228	71820908.9567172	72039581.1160398	71251506.9004695	72335324.6638917	72206160.6814845	72270816.5636792	71999297.2450246	71249189.4234806	73969638.921315	71214017.0718253	218067235.888797	217751519.40762	186448849.351485	319777320.499348	284633291.0455	240133085.889419	42877508.2805097	52547888.491018	121401622.023973	167354731.561335	185536996.960959	112405967.218337	117574103.058815	110991744.342286
8.86_343.22525	0.343524011596697	0.0542546181361772	0.192639013169102	GCRV_G:C_G	POS	8.86	343.22525	C20 H32 O3	NP-018348	21.9828259726096	68645.888286511	86.0070179000265	level2	mzCloud	NA	NA	NA	NA	NA	NA	NA	NA	NA	Non-significant	20929798.6774451	20907669.0907596	20902981.1088101	20958254.40809	20903396.1773961	20920598.3586452	20920583.5729097	20920253.7790877	20914964.9650937	20931914.6175592	20914555.0556991	13791461.067097	11689429.6701397	10217082.579638	19348079.4671091	20746180.157574	16976084.3584753	66053470.7521415	80182794.9288454	30498228.9116469	18639371.816233	26748059.5889565	15325111.1647868	19507905.274298	17066472.0318095
8.866_319.22729	0.546819321847625	0.122637715516534	0.288231050799527	GCRV_G:C_G	NEG	8.866	319.22729	C20 H32 O3	(+/-)11-HETE	-0.00057239857784452	-1.78743210172484	83.1679189716927	level2	mzCloud	NA	NA	NA	NA	NA	NA	NA	NA	NA	Non-significant	37329106.7306719	38726626.4836576	39799241.1119566	38731969.6862233	40077108.6149298	38050574.5169681	38815062.7470228	38379109.5837053	38067064.4558949	37995245.0801636	40606093.7398946	37287212.6517963	27737736.8130411	26468883.1298827	54845423.4574866	57344820.8141938	44259177.6088313	120670300.355363	152621892.248528	69010994.9381174	57968343.917573	77074835.5625682	52134817.3978602	56141954.5802278	46720867.3836187
8.871_399.25042	1.36668121512561	0.735037586570841	0.823031699421516	GCRV_G:C_G	POS	8.871	399.25042	C25 H34 O4	NP-022076	-0.00256503969444566	-6.44084702929091	69.3411240850012	level2	mzCloud	NA	NA	NA	NA	NA	NA	NA	NA	NA	Non-significant	1790714.85252402	1337243.19095053	2384197.29973091	1230291.93829222	954644.992670305	1772840.13616238	1139573.48318887	1705101.22398229	1685758.61331545	1830122.11449205	1086458.37750902	1570005.94810465	1174465.65634575	819279.205320551	3726760.16311998	5583938.40568909	4221509.56940144	2883578.89978583	2137618.14764677	3147975.98724026	6146192.75110299	1459763.21128905	3558699.36720604	854360.000317899	1218304.64033066
8.893_317.20879	1.99601563884458	0.0159284794971655	0.120331297610054	GCRV_G:C_G	POS	8.893	317.20879	C20 H30 O4	(2E)-2-[2-(1,2,4a,5-tetramethyl-1,2,3,4,4a,7,8,8a-octahydronaphthalen-1-yl)ethyl]but-2-enedioic acid	-18.0129009268219	-53896.2427279821	70.2377525559354	level2	mzCloud	NA	NA	NA	NA	NA	NA	NA	NA	NA	Up	14441496.1134941	13577077.8215496	14490255.3718881	14538162.0548014	13223156.3605243	15147573.9768115	13993342.2651093	14286381.4804137	14765281.8895657	14032771.5187445	13545565.9857323	26599201.8340817	29136073.0857377	37967602.1591554	15408631.6116623	16364755.3661713	22174083.8266473	13980718.8751017	12704136.7781525	11477736.2686686	27060502.9345481	19811160.3372332	29301467.0232204	40415237.8390527	20244180.4961874
8.911_345.24014	0.890309515795916	0.696209681108238	0.793855066027321	GCRV_G:C_G	POS	8.911	345.24014	C20 H34 O3	NP-022531	21.9820684684954	68214.1636943796	83.0124513604122	level2	mzCloud	NA	NA	NA	NA	NA	NA	NA	NA	NA	Non-significant	1691661.3162361	1747839.32634773	1621543.09928017	1612201.17316423	1749359.34350344	1686268.99947561	1684674.74860928	1683887.21819499	1638298.04245387	1766400.52946089	1649242.97879914	2591581.03638259	1690974.43912114	1306760.59704532	3866912.48459813	6064643.77171541	3369005.85026457	6722992.3938819	3510969.71092355	4919351.05395868	4534587.78408454	3725880.40935445	5230670.70764418	2077255.06523989	1342087.36867579
8.921_295.22736	1.47251707889125	0.0148401791746648	0.117428932096028	GCRV_G:C_G	NEG	8.921	295.22736	C18 H32 O3	(+/-)9(10)-EpOME	-0.00050853096792025	-1.71664630924277	94.985183477443	level2	mzCloud	NA	NA	NA	NA	NA	NA	NA	NA	NA	Up	8579838.62699708	9188331.41543636	8772898.41013089	8077122.16325113	8093392.0289693	8386140.43178316	8750897.03062615	8148921.97513099	8559841.41214549	8142431.69238356	9147709.86498876	16067879.4313877	16840092.5324432	20396218.0813533	11050778.3282534	11865647.4399504	16018650.1636924	9834065.68277463	9486401.47531635	8992895.32353574	13866748.1842814	12410438.7975493	15414722.8332033	14720231.5528781	14759107.4034407
8.945_380.27969	0.427888660581662	0.0132002270128631	0.114923800578854	GCRV_G:C_G	POS	8.945	380.27969	C20 H34 O4	(+-)5(6)-DiHET	41.0267090432007	121292.62219926	65.4792242376053	level2	mzCloud	NA	NA	NA	NA	NA	NA	NA	NA	NA	Down	2569245.48886984	2569252.06759563	2569248.14693114	2569247.3919805	2569247.43197371	2569248.18703963	2569248.17315299	2569247.9671352	2569248.54638973	2569248.06469401	2569247.85051297	5342147.42614201	4590505.86925959	6053255.77525017	3447340.73441416	3074510.29298886	1978682.33577354	16056308.8602727	15984583.8585775	10460335.1069331	7661586.07260263	5814771.08410534	4709436.2907425	2046683.53539571	2197471.40770586
8.95_177.09155	0.978336955020793	0.836209469473576	0.894701361082572	GCRV_G:C_G	POS	8.95	177.09155	C11 H14 O3	NP-014891	-18.0100337969969	-92790.1248688079	61.5908999442542	level2	mzCloud	NA	NA	NA	NA	NA	NA	NA	NA	NA	Non-significant	1152835.80181228	1286702.41393448	1089908.21744966	1174989.06727526	1308158.76346583	1057492.1906471	1384516.32083698	1136941.80585669	1031519.02177785	1284356.85585034	1257072.39691872	995840.144007849	1181758.20781077	278851.101914119	2245396.1686495	2488333.16582503	1964028.60385752	1123033.86651441	1746624.7321644	1684404.40030512	1114843.73429221	2239421.02874625	1101143.36436034	1530144.5364693	1399348.40585217
8.95_247.16943	1.24639820720503	0.502459640230409	0.648430807874328	GCRV_G:C_G	POS	8.95	247.16943	C16 H24 O3	NP-004038	-18.0103857885944	-68176.5995831216	86.1773181571771	level2	mzCloud	NA	NA	NA	NA	NA	NA	NA	NA	NA	Non-significant	10150420.6871227	10091443.8345404	9695243.43316745	10125856.1513274	9645814.95509843	9838239.05824355	10817780.4166673	9719201.30069666	9865662.66193526	10298753.7941244	9656467.64948042	7848685.53949264	8231786.18906532	6046498.40101998	18000901.8686496	20066456.8972003	15254935.2707077	8057074.47244375	10407831.0272769	10359265.3536662	9055863.94057314	17507120.9845799	9363409.95067981	12997508.3788199	9859116.95884067
8.951_261.18504	1.17431025256995	0.824620624326784	0.887256021144866	GCRV_G:C_G	POS	8.951	261.18504	C17 H26 O3	NP-021085	-18.0104242463856	-64741.8711407838	73.2173300829238	level2	mzCloud	NA	NA	NA	NA	NA	NA	NA	NA	NA	Non-significant	5767206.96060529	6391166.79807181	6239108.40638529	6496647.30821345	5695692.03686292	6044847.08839144	6082484.53125684	6076848.56267701	6193820.30386886	6115817.26760953	6038718.53959827	3394888.31021084	3311609.86132941	1760494.55673599	11226539.0593026	13071027.4853546	10614100.0260457	5927380.44524043	5766807.62504031	5849119.25234844	4718515.37900767	11168357.2163325	4714413.0576088	7930910.51537479	6578028.69800475
8.951_367.22454	1.3305753478084	0.631511701095526	0.747686306814041	GCRV_G:C_G	POS	8.951	367.22454	C20 H26 N6 O	(3R,4R,6R)-N-Allyl-N-methyl-6-{[4-(2-pyridinyl)-1H-1,2,3-triazol-1-yl]methyl}quinuclidine-3-carboxamide	0.00045053324066657	1.23023637672263	62.5334482513639	level2	mzCloud	NA	NA	NA	NA	NA	NA	NA	NA	NA	Non-significant	83505825.3351431	83572839.1695918	83639645.6144476	83676373.144386	83442842.739428	83567069.3377691	83571252.8929285	83569888.3562635	83182556.7451251	84300182.4537043	83221495.0864284	34722267.2855083	32169381.9263352	18983759.85943	140788540.174411	170909812.95055	114766021.065257	62151602.1606718	64603871.4926297	76323516.8405979	67495247.9911647	150848621.435175	51868028.9826598	103900515.747876	73479804.4113973
8.958_327.25017	1.03904977153209	0.74709230275199	0.83183271243886	GCRV_G:C_G	POS	8.958	327.25017	C19 H36 O5	NP-021781	-18.0132097550629	-52325.000621127	68.1053208880584	level2	mzCloud	NA	NA	NA	NA	NA	NA	NA	NA	NA	Non-significant	10176753.3973082	10193406.3594728	10191320.3230452	10162998.5643459	10192750.1681512	10183222.8568335	10183331.1244102	10183451.0490648	10303942.1514409	9948321.02373411	10302182.1983735	21129025.3839299	17502623.9974504	13668649.975852	1909549.75043051	20971402.4937703	19360263.9464613	25954998.9227059	19780502.7039685	24235794.2070401	23809008.9519917	27689183.5922929	21205466.4055408	88145983.6416947	1179865.41228352
8.961_443.27744	2.31235107833591	0.119599764176989	0.284475112690804	GCRV_G:C_G	POS	8.961	443.27744	C23 H36 N6 O4	WKK	-18.0096360013763	-39127.5825383002	64.6733218364253	level2	mzCloud	NA	NA	NA	NA	NA	NA	NA	NA	NA	Non-significant	1708819.17642842	1708819.194087	1708819.16638148	1708819.18788396	1708819.17960156	1708819.18082886	1708819.18090996	1708819.18091873	1708819.17608494	1708819.18980534	1708819.17666853	2067996.34850553	1975292.70312142	1555036.57060008	8051565.59174279	6577366.90053207	3136288.03868691	1623948.54677458	529801.80537199	965175.354791991	3546004.53010191	2356484.0929694	1309562.59861766	5122062.76801647	573897.24567729
8.973_320.25819	1.04729509362552	0.751489795935723	0.834861968048193	GCRV_G:C_G	POS	8.973	320.25819	C20 H33 N O2	17a-Methyl-androstan-3-hydroxyimine-17	-0.00021786524058597	-0.682425904455669	74.7627410409703	level2	mzCloud	NA	NA	NA	NA	NA	NA	NA	NA	NA	Non-significant	56385345.026945	57765585.6728061	55863125.7048844	56728341.755966	56945455.4703653	56714237.9105713	56742532.4489256	56733114.9224392	51720289.1237242	68187745.6725932	51770249.1232562	76019437.7584184	67229209.7488288	24689089.7582585	90605540.7830006	103027091.777983	79072916.896947	52894146.2766757	58807061.7943683	52698602.1221111	61712583.6333104	15313542.4022982	95148988.57265	9434006.76105514	84914767.8612881
8.978_237.18517	1.28426412294826	0.498871785678981	0.645406622632396	GCRV_G:C_G	POS	8.978	237.18517	C15 H24 O2	NP-012616	0.00026461066565275	1.12038835237014	86.002822267094	level2	mzCloud	NA	NA	NA	NA	NA	NA	NA	NA	NA	Non-significant	12717977.0031144	13121227.2058173	13076187.9067926	12769830.0684464	12894357.0569967	12912714.0780814	12918632.4106716	12909384.7350204	13012923.1502813	12737828.0237556	12998378.5703133	14183586.1275655	12691936.2517365	9780468.14414093	21830090.0708571	20594828.0514879	17621625.0983049	2899713.65230367	15478345.3941161	14966937.2439377	12781608.6711035	19185218.3235071	10856955.4209382	16171352.8234165	14062628.8324019
8.987_319.22721	1.18758591190697	0.491600202405979	0.639321671648441	GCRV_G:C_G	NEG	8.987	319.22721	C20 H32 O3	(+/-)11(12)-EET	-0.00063756741991483	-1.99093519355177	90.1740694830494	level2	mzCloud	NA	NA	NA	NA	NA	NA	NA	NA	NA	Non-significant	371007334.889665	360848916.272209	364936101.894267	354024783.706541	370079600.325169	361446392.276225	369359621.201149	352633538.541031	350894669.025286	371529038.003524	375241644.486544	475876491.252185	429778205.972439	307161361.355616	792801860.866599	859104080.990269	612206625.518253	399651772.960241	427426527.874744	390777603.70745	428255997.986474	650313616.13537	367738900.845475	595197339.970115	500025563.546209
9.025_297.24245	0.987588785395871	0.942315750006668	0.964761132327152	GCRV_G:C_G	POS	9.025	297.24245	C18 H34 O4	NP-008993	-18.0105197766766	-57313.4946215126	88.5629627947968	level2	mzCloud	NA	NA	NA	NA	NA	NA	NA	NA	NA	Non-significant	66153635.360875	66063171.4960842	65952116.4814539	66292437.7569091	66038214.7818606	66099959.0658842	66099797.9074165	66100338.5874817	66081019.4085417	66133412.3629992	66084668.7764912	178651962.493245	231862927.640547	280478434.90083	146481063.22996	124085680.246346	172828914.561876	110809173.695179	122409899.143765	80473271.5462725	106174464.88845	79214132.3490533	124410444.141876	108073930.549209	236614754.494837
9.031_295.22734	1.09525150358176	0.630768648245839	0.74737511367971	GCRV_G:C_G	NEG	9.031	295.22734	C18 H32 O3	(+-)13-HODE	-0.00052952796198724	-1.78752579278278	85.6548105137875	level2	mzCloud	NA	NA	NA	NA	NA	NA	NA	NA	NA	Non-significant	10509183.6371464	9751073.77096947	9983291.89884879	10189296.2371799	10818087.6540059	10063992.2261817	10170050.6951821	10160043.6897969	9772816.53876221	10507317.8333721	10426123.6179067	16411153.1536991	20684981.512812	22604227.7632032	9716960.61517696	8744458.01634376	19026717.6859987	9435609.9675058	11956590.5622342	6992390.13219177	9693458.03656271	8645078.52430486	12749729.040166	16366545.7760772	24471401.7910818
9.052_287.20044	0.388595934105936	0.0173348926086533	0.123436732437018	GCRV_G:C_G	POS	9.052	287.20044	C19 H28 O3	7a-Hydroxytestosterone	8.15079978906397e-05	0.267938750041432	69.1948423133475	level2	mzCloud	NA	NA	NA	NA	NA	NA	NA	NA	NA	Down	1670342.46712582	2408401.46893585	2181733.29513236	2373199.50765716	1427173.71937486	2210060.98912552	2327234.43510702	1150261.97263307	2320025.82753422	2122139.07408175	2159668.38818358	556905.072399863	352428.112171757	502633.97794325	955589.371440085	842068.627058333	1059545.18372884	5244722.29954693	4527240.13934391	3650202.42503571	1394992.81670434	2425632.57374507	1395173.302572	2965292.78244933	2696653.27654984
9.055_413.26653	1.65863783938424	0.240753420393993	0.410613568600168	GCRV_G:C_G	POS	9.055	413.26653	C26 H36 O4	5,5'-[(6Z)-6-Tetradecene-1,14-diyl]bis(1,3-benzenediol)	-0.00210252749133133	-5.09998679959558	62.305018672474	level2	mzCloud	NA	NA	NA	NA	NA	NA	NA	NA	NA	Non-significant	929831.060501208	812469.250466263	1004498.84485021	1000925.33986871	830136.284259173	859058.827612025	916269.13772767	880819.651233432	858229.883931518	874672.546679286	1012188.05192716	1290418.37130693	1265851.13260129	1710420.04004503	2375551.99492365	1609632.39483244	1439807.36355349	368870.065198392	410963.533633093	1384915.2812589	1061352.51219476	1220707.44161122	1308474.4514766	812782.281107459	1132507.7124631
9.098_297.24291	1.35306310132056	0.113164070595614	0.276193699534614	GCRV_G:C_G	NEG	9.098	297.24291	C18 H34 O3	NP-011548	-0.00060695703581359	-2.03505588704266	88.5865969401483	level2	mzCloud	NA	NA	NA	NA	NA	NA	NA	NA	NA	Non-significant	17873876.3286718	18347774.8807849	18087151.6060763	16752037.1800604	18453134.4150666	17480583.3002563	17878292.3733997	17877710.1515039	17826077.1206361	17614308.492758	18173926.8642992	33438371.9400624	29267621.7985603	38353263.7849953	23285244.2416802	23874901.2520421	30174494.063839	35005636.793171	27986468.6130571	29231430.0458349	41334565.9189294	33370557.2742122	50079139.7003738	42497785.9516804	32998082.1440352
9.102_369.24002	0.701092155149238	0.316327885873112	0.485839485104191	GCRV_G:C_G	POS	9.102	369.24002	C22 H34 O3	NP-014113	21.9819493019531	63485.6284254323	82.9268385998191	level2	mzCloud	NA	NA	NA	NA	NA	NA	NA	NA	NA	Non-significant	5756297.01579262	5941641.9972802	5678742.90791811	6976052.41487432	6016909.45723865	5942987.47450555	5881149.5538655	5981107.25095336	6048029.03718029	8481032.75516435	4386862.91517173	1654056.18711412	3710295.62107118	1574733.83129872	5791930.00792939	6680827.74915257	6726305.59242243	14163154.5125917	21477099.0430374	11180958.8737393	6590262.5836464	17430137.5130937	8805584.6320661	2257078.11373686	4070361.26397798
9.15_364.28476	1.31310963365168	0.680307547412377	0.782966994234106	GCRV_G:C_G	POS	9.15	364.28476	C22 H37 N O3	(+/-)5(6)-EET Ethanolamide	0.00014347329198471	0.39494148035905	67.5213484302265	level2	mzCloud	NA	NA	NA	NA	NA	NA	NA	NA	NA	Non-significant	13534819.2942742	13722422.1671654	13621172.4876363	14526140.0553256	14426729.1009188	13218399.6819399	13880496.3961891	13853725.6032964	13607181.7618482	14011791.5546376	14071595.9439602	11585839.4918766	9716204.81370289	5825093.81488891	34161071.7085001	36327835.4702206	21686029.5089579	12856847.4072976	14253202.6206136	17242174.2038082	15344093.5689449	32578528.6018271	10316710.7417781	22147953.2704567	15889011.315062
9.15_391.22217	1.29244324292934	0.479893575863428	0.62849698429841	GCRV_G:C_G	POS	9.15	391.22217	C17 H28 N8 O4	RPH	-18.00845990125	-44114.2326781366	69.8398227871984	level2	mzCloud	NA	NA	NA	NA	NA	NA	NA	NA	NA	Non-significant	602775.174453982	724338.944915971	582098.173461425	557181.687888512	583907.51879176	618164.519596196	598257.165078475	615782.750623046	591743.043360466	667676.620142936	574406.526797577	590989.413165978	472713.813974788	292175.565887994	1067773.29944887	1240884.34177079	790544.475976761	155208.011032866	798442.429298457	962348.417156473	894993.690241535	947782.403583715	633543.682995183	723856.047621205	597909.156891011
9.164_331.22415	2.07098053017098	0.141444267301358	0.308598912375111	GCRV_G:C_G	POS	9.164	331.22415	C21 H32 O4	(4aS,5R,6S,8aS)-5-[(3E)-5-methoxy-3-methyl-5-oxopent-3-en-1-yl]-5,6,8a-trimethyl-3,4,4a,5,6,7,8,8a-octahydronaphthalene-1-carboxylic acid	-18.0131843786718	-51727.8273213336	76.7883952850646	level2	mzCloud	NA	NA	NA	NA	NA	NA	NA	NA	NA	Non-significant	616740.138797016	580789.042432319	604988.951041525	633392.883405869	592717.647482552	658112.250711749	624797.053359594	591401.417132804	565889.486304151	680554.134843444	589410.361191016	229778.992978353	179568.970977876	209701.685817684	63858.111057789	81621.8423336582	132352.38583922	450859.170171609	286661.39453197	189399.99089947	555924.68700166	366186.658267252	997523.078400269	6764088.51605063	2127955.61331982
9.171_317.21173	1.02452877742844	0.692638152783508	0.791195576393966	GCRV_G:C_G	NEG	9.171	317.21173	C20 H32 O4	12-Epileukotriene B4	-18.0110515238187	-53567.6422212278	88.9327542181481	level2	mzCloud	NA	NA	NA	NA	NA	NA	NA	NA	NA	Non-significant	11867204.0032701	3156588.14530055	11272339.1722845	11058161.6005407	11444356.4089221	7543844.56179501	7805860.31602933	10018581.1907435	8256407.72160747	8442620.77521613	8630764.25431808	5679670.9098938	5673257.49885306	3564300.23268619	10727815.2583073	11096175.597657	9832557.50205349	6217300.90848815	14519443.4740158	29511384.0838047	16535850.0071747	19803829.3410589	15140974.2774207	1481066.54459229	39246369.634719
9.178_323.25808	1.93437270842306	0.0207724752233936	0.131246192439381	GCRV_G:C_G	POS	9.178	323.25808	C20 H34 O3	15-OxoEDE	6.91540925572554e-05	0.21459712022086	94.3292778214567	level2	mzCloud	NA	NA	NA	NA	NA	NA	NA	NA	NA	Up	44433052.7412767	37432329.8851646	40274715.8887892	44655683.2202853	35836754.4812417	42721749.8147032	37639443.5283808	37219150.7710695	42580602.5601849	36798278.8341882	45548486.5979829	109801229.532987	146719769.385444	202994663.486213	64715691.9625019	67947812.1394578	97428604.3359919	48271995.2433	53805283.8418092	58841548.0705687	90804948.3580523	89535970.4831033	130936068.680235	28532341.2194761	52501576.4874476
9.179_347.25594	1.36380380825947	0.134826094453126	0.302048307713834	GCRV_G:C_G	POS	9.179	347.25594	C20 H36 O3	(1S,2S,4aR,7R,8aR)-1-[(3Z)-5-hydroxy-3-methylpent-3-en-1-yl]-2,5,5,8a-tetramethyl-decahydronaphthalene-2,7-diol	21.9822197644778	67790.6089623694	77.3947784046822	level2	mzCloud	NA	NA	NA	NA	NA	NA	NA	NA	NA	Non-significant	7659934.12311205	7971468.8197488	7758103.22765984	7992882.34357021	7635178.03964541	7797396.36207474	7807125.33521815	7813849.56233621	7601567.57746675	8104082.65922109	7697736.04346138	26775695.709588	30640481.8058232	54941000.6786973	20459277.3031621	26491068.8765873	35066740.5946231	19104431.5729123	30034760.7155418	27884241.1238057	37883151.2448961	32615484.1159373	34546216.4520266	6093747.5148584	10046338.2273896
9.186_293.24754	2.31622183729635	0.003068827642219	0.0801972356051082	GCRV_G:C_G	POS	9.186	293.24754	C19 H36 O4	2,4-dihydroxyheptadec-16-en-1-yl acetate	-18.0105568463939	-54866.5151296653	68.1172294250297	level2	mzCloud	NA	NA	NA	NA	NA	NA	NA	NA	NA	Up	8291905.66577167	8510641.96488836	7928308.91564589	8360275.05466775	8145217.95561615	9130798.56698719	7477011.32034247	8154565.85558861	8528750.08084915	8405072.31436177	8220668.64371936	8025748.51141632	5811084.25052048	7123276.17726528	2624177.93402068	3124105.1697875	6994626.08505655	7974662.71691476	6198715.28893132	7389096.83147342	16899237.6165127	15668154.8114025	17376082.6564372	47686368.7394134	19814274.2447704
9.189_303.23191	0.252071187016493	0.0358474519520634	0.160036420978508	GCRV_G:C_G	POS	9.189	303.23191	C20 H32 O3	5-(1,2,4a,5-tetramethyl-7-oxo-1,2,3,4,4a,7,8,8a-octahydronaphthalen-1-yl)-3-methylpentanoic acid	7.96026104126213e-05	0.248575497459154	76.3484198300819	level2	mzCloud	NA	NA	NA	NA	NA	NA	NA	NA	NA	Down	15630319.1471835	15087153.8336137	12021702.2832527	15173504.1787552	14290290.6138298	14674382.784398	14912214.23392	14835317.6405369	8670376.55746047	19696670.0552003	16705438.6954087	16417747.0303495	115494750.947488	20812663.8297575	59859224.5027007	47745089.8894683	28705717.267214	49004959.4712777	17917328.4893202	24965476.276584	9269417.78392869	7505287.14524183	6387552.87438762	23393793.7248988	4958704.32895915
9.254_323.25861	1.88814662050284	0.0481364043842559	0.182113624732776	GCRV_G:C_G	NEG	9.254	323.25861	C20 H36 O3	Labdanolic acid	-0.00056264188913246	-1.73512214420052	79.1229109395119	level2	mzCloud	NA	NA	NA	NA	NA	NA	NA	NA	NA	Up	10269755.0044025	10491542.1775323	10371906.478822	10300460.969944	10374065.6808906	10355926.447338	10368870.8264966	10372841.2408172	10228247.971635	10406805.6872473	10431491.0507335	33106844.9727584	31038488.237051	50960571.6469395	20043805.0081747	24185551.007767	32444202.8347585	12382572.4093354	14042055.366301	21075535.2258864	28070094.01058	29777451.5003641	31839726.7337154	8531507.5181433	9340619.29821149
9.26_343.22741	0.153865130556262	0.00894340065666382	0.104302224432531	GCRV_G:C_G	NEG	9.26	343.22741	C22 H32 O3	(+-)10(11)-EpDPA	-0.00045676499490809	-1.32689820275775	74.5278263407176	level2	mzCloud	NA	NA	NA	NA	NA	NA	NA	NA	NA	Down	3962036.48280477	4122609.20178437	4004627.95250126	3958022.10027186	4005896.4529549	3916658.64453655	4072561.71743028	3865547.96776175	4015960.29689419	3953498.62320019	4119031.69684723	167975.995945056	61344.2017877621	198838.529880373	1688671.56395015	1455479.00303945	793941.1904366	10981218.6574888	12458499.9767724	5297581.5952273	1249206.36311895	1901798.75631775	1270663.33220805	4737331.00028133	3131655.26985142
9.322_303.23186	0.455229758940171	0.0331363234592507	0.154224382858915	GCRV_G:C_G	POS	9.322	303.23186	C20 H32 O3	(+-)5-HETE	-18.0105578752926	-56241.665444905	72.3386684681062	level2	mzCloud	NA	NA	NA	NA	NA	NA	NA	NA	NA	Down	6910876.63609494	6529659.06656589	6927192.60225502	11395709.7934323	6783826.01896129	5945404.65574371	9133418.32511675	6187300.08828655	6830093.19889226	10088938.2417159	6278441.56788656	5546158.20066498	4228770.36359185	8290152.49829551	15916760.1283849	9107469.06999078	4549864.62352279	14699007.0828672	19135132.1943002	10305620.9139564	7676502.25289969	6761681.63664702	5655548.50193555	7066267.8924712	5681666.82788149
9.323_295.22737	1.27367911271387	0.104424587521679	0.2652408072394	GCRV_G:C_G	NEG	9.323	295.22737	C18 H32 O3	(+/-)13-HODE	-0.00050105356501717	-1.69140486495318	88.0734452639701	level2	mzCloud	NA	NA	NA	NA	NA	NA	NA	NA	NA	Non-significant	2207242.27522802	2082580.05825127	2015074.10090769	2064426.08365366	2010903.60041335	1983248.94431651	2167952.84849284	1882699.72138207	2024323.71277833	2197136.57574948	2104392.4893736	3397780.58232543	3565582.52262284	3592839.31105404	2772009.20176388	2268602.03891829	2866680.35763948	2621044.96751069	2596873.13061454	2447292.70320612	3116773.23619064	2842010.18944409	3804235.46656972	3102921.39491211	3473691.78299569
9.375_325.23509	0.503086406098447	0.761278028574093	0.841754252612751	GCRV_G:C_G	POS	9.375	325.23509	C17 H34 O4	2,3-dihydroxypropyl 12-methyltridecanoate	21.9821011195713	72729.2412578965	72.9654900474558	level2	mzCloud	NA	NA	NA	NA	NA	NA	NA	NA	NA	Non-significant	13120537.4809902	12475138.8571762	13381756.1208012	12806279.0041046	13372001.6315013	12790570.2462116	12793334.9633666	13240862.7949717	12781668.1926602	13200161.1727492	12933558.1814884	2493012.14293796	1793668.48246597	1474354.6066596	2743093.07400086	3247694.55023983	2895541.90688258	10058263.6264016	10476530.1854089	59209.9327627386	4332582.04364023	3645077.60643556	2382903.68095953	28647573.4119062	6654111.08729573
9.442_317.21102	1.68432635559511	0.265742742457575	0.436003279810961	GCRV_G:C_G	POS	9.442	317.21102	C18 H30 O3	13-OxoODE	21.9842544043675	74720.5905807964	61.685878142909	level2	mzCloud	NA	NA	NA	NA	NA	NA	NA	NA	NA	Non-significant	1738102.30381889	1959022.29003655	1796933.74441484	1588255.49038865	1909206.98651004	1802521.99185381	1779709.28822832	1794587.17892877	1854948.80904064	1810670.7779637	1727575.35355169	7692726.57584282	6712818.03281654	4052112.88691724	7139078.36426387	7763277.79382705	6826425.01808583	1833877.83290869	1213137.67626628	6843353.18873053	6934973.37322655	5036545.20283176	4687090.08837683	1164585.55607991	235245.127860429
9.442_324.28967	1.27901137221558	0.142514926054312	0.309465300400941	GCRV_G:C_G	POS	9.442	324.28967	C20 H37 N O2	Linoleoyl ethanolamide	-4.20333937540818e-05	-0.130020656686465	88.5573206709493	level2	mzCloud	NA	NA	NA	NA	NA	NA	NA	NA	NA	Non-significant	6659001.22802223	6220810.15571536	6528295.0077748	7021457.74792542	6528295.63366234	6563909.0826954	6305124.9814857	6651710.296429	6410370.37295019	6527972.71776917	6804224.42686116	10051597.7696013	9483707.23287152	11946362.0371455	15151971.4600055	10248019.8206089	9699769.810203	6878303.94377524	8235905.48128055	8321768.61318833	8621492.11699888	9169876.21858673	12183514.0943231	5237734.12687152	4316092.66321785
9.451_346.29512	1.07987707534753	0.650444196523812	0.760136364797933	GCRV_G:C_G	POS	9.451	346.29512	C19 H36 O4	1,4-dihydroxyheptadec-16-en-2-yl acetate	-7.5765699079966e-05	-0.230809069943495	75.9002957558633	level2	mzCloud	NA	NA	NA	NA	NA	NA	NA	NA	NA	Non-significant	14323992.8079847	14323992.1980645	14323992.7078438	14323992.8128566	14323992.497677	14323992.6049586	14323992.6046866	14323992.6079866	14323992.6203341	14323992.5514581	14323992.6404844	6782566.6469485	3509278.07986776	3721361.62617071	5964869.71716157	5147792.36382568	5621190.14334678	5929033.70613295	4851365.79833863	3511041.52643082	6141915.49946509	4875312.54918425	4415771.4943033	20002040.0712274	3774524.21625232
9.479_385.29240	0.471552822643127	0.0383880523285243	0.164772805446511	GCRV_G:C_G	POS	9.479	385.2924	C18 H38 N6 O4	KKK	-18.0103293530538	-44768.9109945734	64.7347487391126	level2	mzCloud	NA	NA	NA	NA	NA	NA	NA	NA	NA	Down	971853.590910806	776086.516244137	1604884.63232291	974588.440495109	748258.456091622	911743.151605616	956543.208708019	996715.17811935	918705.814532934	1270134.34518103	791337.432172503	649780.994381151	309603.933914227	765039.392452838	145628.710367666	636708.34221943	884577.6150942	11134049.7152526	9946440.37779078	6041079.9413372	4916723.05600475	3196582.15534491	4675947.69287576	700633.534036634	562425.07899433
9.515_425.26646	0.211211546995641	0.00685835729131685	0.0977740546675067	GCRV_G:C_G	POS	9.515	425.26646	C25 H38 O4	1-methyl 4-[(5R,9S,13S)-5,9,13-trimethyltetracyclo[11.2.1.0	21.9821731766401	54644.368570246	73.661311284962	level2	mzCloud	NA	NA	NA	NA	NA	NA	NA	NA	NA	Down	9981420.70980614	11315480.5468338	11081384.8973025	10605190.9424458	10171001.7258732	10055210.9811311	9994883.20201075	11415683.5415571	10314626.6347328	10500705.4721786	10596966.6492613	186308.740840588	188780.624046579	180296.229182953	280039.776315449	172528.708402348	149411.994877322	8098390.58144303	9678007.89997028	5045865.18388238	1349336.73381622	1845234.19189278	1625754.68898051	2865128.15091499	335522.965573148
9.516_403.28442	0.249980428846108	0.0168238201851663	0.122388129657957	GCRV_G:C_G	POS	9.516	403.28442	C25 H38 O4	Terpestacin	0.00027513010093116	0.683931953371567	67.0737975368775	level2	mzCloud	NA	NA	NA	NA	NA	NA	NA	NA	NA	Down	4174859.52133233	4174859.56599663	4174859.55269101	4174859.50365882	4174859.55099724	4174859.53964871	4174859.53862108	4174859.53870123	4174859.57641438	4174859.46877499	4174859.57224907	216637.242183585	217230.483352892	203669.794402443	150413.18080466	160852.137440923	155048.622828975	3456804.46839616	2332326.70561361	2401408.43731736	484398.485062047	1067895.82878404	495180.290674506	1262033.82190781	143688.310744461
9.522_343.22744	0.132652661228971	0.0273078493139779	0.143306296473781	GCRV_G:C_G	NEG	9.522	343.22744	C22 H32 O3	(+/-)10(11)-EpDPA	-0.00042669247568483	-1.2395378048407	72.2151516105616	level2	mzCloud	NA	NA	NA	NA	NA	NA	NA	NA	NA	Down	399408.958148954	399408.922356169	399408.954412981	399408.951233206	399408.944278291	399408.945762226	399408.946291206	399408.946021195	399408.939117272	399408.959116729	399408.939880825	18392.5393236431	22198.1808317047	23936.0869163461	78756.8072079974	42328.9859298366	17946.2260180772	666753.932280731	1255821.21739765	280041.137235978	116647.609443843	123952.668325698	51582.6343559234	491418.12095428	530208.763048741
9.695_427.28223	0.188657626008384	0.0206392706059507	0.131069898587892	GCRV_G:C_G	POS	9.695	427.28223	C27 H40 O5	NP-017176	-18.0126202020999	-40542.7053289395	71.9440266820671	level2	mzCloud	NA	NA	NA	NA	NA	NA	NA	NA	NA	Down	6701152.06071167	7113376.46007912	7366332.50916823	6790981.48924774	7796518.99344365	6677876.77160611	7597132.14998022	7951522.94532899	6072768.3709764	7263779.05557132	7412485.59191102	333066.01659822	380487.020804562	359593.700671831	248671.491860855	267121.035470085	268018.243966091	4000780.43879004	3622131.92348123	1390552.89799723	464705.302742135	850781.443849177	384972.211519983	2578143.62534574	341254.585789645
9.78_337.16716	1.12580331813715	0.189757498094232	0.356461149830803	GCRV_G:C_G	POS	9.78	337.16716	C19 H20 N4 O2	4-{5-[(3S)-1-(2-Methoxybenzyl)-3-pyrrolidinyl]-1,3,4-oxadiazol-2-yl}pyridine	0.0012614041102097	3.75240738567327	70.9715741825442	level2	mzCloud	NA	NA	NA	NA	NA	NA	NA	NA	NA	Non-significant	12705542.9222668	13702567.1243043	13781669.4194116	14013586.3808822	12530286.7695356	14146876.1309611	13255834.1500255	13685858.4417365	12647046.1415902	13142975.3993873	14159636.1170342	14309729.479209	14155413.192776	14839325.4799142	17411397.4985487	17913507.3911503	15785735.8110843	15435081.9754491	15890173.334831	15472287.6424289	15539860.1619825	18588717.3084931	18556251.6663501	8913171.905119	9434653.872862
9.801_323.25815	1.02075912826406	0.934571102601869	0.960578572591698	GCRV_G:C_G	POS	9.801	323.25815	C20 H34 O3	(1R,4aS,5R,8aS)-5-(5-hydroxy-3-methylpentyl)-1,4a-dimethyl-6-methylidene-decahydronaphthalene-1-carboxylic acid	7.63023791705564e-05	0.236779490996063	81.524904539903	level2	mzCloud	NA	NA	NA	NA	NA	NA	NA	NA	NA	Non-significant	14976677.8587327	15087548.0269019	15379089.7982779	14406770.4037696	16287218.7894451	15178598.2388952	14197424.4594401	16510039.1939454	13084278.4197009	15598999.9563306	16422146.5940218	830967.304179269	1618602.84774722	418825.039263074	1336121.31079469	2457604.81291179	2083179.0718495	1862418.59198548	4214952.91120971	1798622.48599292	1314276.40489092	4707026.80158762	2018189.55213809	2207019.29886867	204637.87815006
9.879_385.18267	0.227087672872578	0.0137233292957177	0.115414744046055	GCRV_G:C_G	POS	9.879	385.18267	C21 H22 F2 N4 O	4-{5-[(3S)-1-(3,4-Difluorobenzyl)-3-pyrrolidinyl]-1,3,4-oxadiazol-2-yl}-N,N-dimethylaniline	-0.00077368756643636	-2.01388745988295	64.8509941230604	level2	mzCloud	NA	NA	NA	NA	NA	NA	NA	NA	NA	Down	8448838.85552561	7153798.78478418	7620099.52814991	7576754.48925111	8296259.83272826	8399817.89163405	7581915.10020554	8028149.55490286	7275090.32000319	7879000.979463	8272154.62903339	265007.8939898	245209.846340239	228873.417414843	362102.959460056	159321.91726802	132754.870939242	9250009.68317644	10877212.5027077	4591187.77264603	1606627.07859413	2675102.43182189	1331516.68417696	3676153.39178443	2068041.24154904
9.929_395.23485	0.302234386230439	0.197053004540996	0.364608108744133	GCRV_G:C_G	POS	9.929	395.23485	C24 H30 N2 O3	1-(1,3-benzodioxol-5-ylmethyl)-4-[(2,2-dimethyl-3,4-dihydro-2H-chromen-6-yl)methyl]piperazine	0.00193529499449596	4.90910479907238	65.8514701567304	level2	mzCloud	NA	NA	NA	NA	NA	NA	NA	NA	NA	Non-significant	540459.594592594	594916.31212243	647210.174329173	663247.780914592	578268.363420682	563581.28349725	560943.070922584	737830.214772786	431459.54588137	649882.268515797	675026.797794034	55293.8148069379	61496.8576083698	58732.2520494784	42641.5100699569	43795.4347389202	50637.5511102545	220391.01919204	365050.977985023	64387.9686750861	57744.8363183391	72032.7742090274	66623.3503561047	197427.089738875	39608.0799340721
9.998_310.31035	0.832716601962589	0.244640406004826	0.414629511647885	GCRV_G:C_G	POS	9.998	310.31035	C20 H41 N O2	Stearoyl Ethanolamide	-18.010629302568	-55025.5845788459	79.5092809533416	level2	mzCloud	NA	NA	NA	NA	NA	NA	NA	NA	NA	Non-significant	1126161584.77028	1165688881.16562	1116987519.43244	1123080130.42185	1144962660.85845	1136412545.86502	1134204028.30347	1134279492.7097	1144032693.50309	1136926431.89247	1126717359.44813	1433354265.27242	1773596088.78197	1468723846.79369	623398479.279883	627112601.75865	938670389.280537	2284886179.78281	2441986853.62993	1717569070.92637	1867963641.17329	1643090010.70491	1855340278.7917	2269780486.80627	2351235810.51882
C00031	0.669149211615034	0.0413593006728078	0.169956822540257	GCRV_G:C_G	NEG	0.746	225.06128	C6 H12 O6	D-(+)-Glucose	46.0051699973436	255494.304081202	81.4305312079656	level2	mzCloud	C00031	NA	Carbohydrates	Aldoses [Fig]	Monosaccharides	Carbohydrates	Carbohydrate metabolism	Glycolysis / Gluconeogenesis	map00010 Glycolysis / Gluconeogenesis; map00030 Pentose phosphate pathway; map00052 Galactose metabolism; map00500 Starch and sucrose metabolism; map00520 Amino sugar and nucleotide sugar metabolism; map00521 Streptomycin biosynthesis; map00524 Neomycin, kanamycin and gentamicin biosynthesis; map00901 Indole alkaloid biosynthesis; map01100 Metabolic pathways; map01110 Biosynthesis of secondary me…	Down	11860338.2872456	9006894.56137065	11295646.3973197	9080805.26930187	13048158.2909634	9871790.06318936	10415554.2344896	10653133.9096559	10145252.7873924	10852042.4711833	11063768.4432193	6764374.33974301	6665456.76402397	7307535.71698492	1951345.75802821	1573410.53141508	1145218.1181772	5015352.11724145	6989338.54515585	5354375.35167847	4182806.09967265	3925842.30217936	3507156.93584012	7487915.95622724	14024828.2608487
C00124	0.723236093651321	0.0476504179082752	0.18143308403313	GCRV_G:C_G	NEG	0.678	225.06127	C6 H12 O6	D-(+)-Galactose	46.0051606705162	255494.252283735	94.6581442115069	level2	mzCloud	C00124	NA	Carbohydrates	Aldoses [Fig]	Monosaccharides	Carbohydrates	Carbohydrate metabolism	Galactose metabolism	map00052 Galactose metabolism; map01100 Metabolic pathways; map02030 Bacterial chemotaxis; map02060 Phosphotransferase system (PTS); map04973 Carbohydrate digestion and absorption; map04978 Mineral absorption	Down	46702040.3518981	61851785.3715229	46026324.3558317	61480029.618201	45827613.0474984	57245458.4400268	53931425.7969078	52291249.2314277	50942076.4704685	51914077.5017144	53059760.7315063	58275904.2211067	62058575.8909066	63915968.5162337	14392955.35538	10469509.4500712	9074104.81531992	31577836.2714358	39171028.0758669	29977870.43278	25695363.4871086	23408259.4901075	23745587.2113836	34236174.4846696	54348970.2158409
C01877	0.472381569312703	0.00032804251576945	0.0507487492977585	GCRV_G:C_G	NEG	0.641	174.04064	C5 H7 N O3	4-Oxoproline	-0.00012694513389988	-0.983745993774654	93.9870990705823	level2	mzCloud	C01877	NA	NA	NA	NA	NA	NA	NA	NA	Down	15808370.1909718	15980966.4769244	16017982.1245912	15850702.4614271	16078292.1279661	15933531.2785177	15915190.6381189	15917832.6126718	15995370.569114	16219018.795639	15650270.0978683	715879.680665546	551593.914324365	923756.314395492	10648697.160091	16206043.245596	18289257.9970783	84374064.2772812	78671736.963214	73622136.9081493	37818221.9708019	38369972.0724261	35609377.9854304	27231386.2985182	27411692.6532672
C01971	0.967172724925026	0.848852241949	0.902219952741425	GCRV_G:C_G	NEG	0.699	387.11384	C12 H22 O11	D-(+)-Maltose	-0.0005242144165436	-1.53227002781581	95.5344349258661	level2	mzCloud	C01971	NA	NA	NA	NA	NA	NA	NA	NA	Non-significant	4718440.73133627	4820887.21754122	4445817.40211899	4426837.25751599	4825102.20260294	4552989.96300012	4635837.70519301	4657305.47341368	4667013.75315249	4654296.04238608	4596622.29341544	158368.768605515	110065.938189733	124459.367543718	67897.5359695439	72725.5978060308	61756.1109477599	335889.356248155	240582.823111684	207899.933841688	348124.185456621	220335.433511419	190163.695112282	688266.300614712	1707391.19270087
C02486	0.929638814126934	0.989908158720155	0.99416789209346	GCRV_G:C_G	NEG	1.894	130.08733	C6 H13 N O2	DL-	-2.12385235158763e-05	-0.162009105516444	98.3252433469038	level2	mzCloud	C02486	NA	Organic acids and derivatives	Amino acids, peptides, and analogues	Carboxylic acids and derivatives	Amino acids, peptides, and analogues	NA	NA	NA	Non-significant	120921217.797697	89241375.2960977	124218964.332049	126174216.164689	124932581.806478	111853222.466559	65286789.3804409	156734308.727058	66140712.5747988	139827606.615958	150016619.688199	37184709.0441325	72195700.7545049	77355628.8411549	80125825.9118599	73892056.7903991	71815960.9599936	86157608.6569211	38407166.3470974	37479339.1847693	54897614.8305671	50263732.8786953	45481150.4414518	162867683.869605	111567253.239257
C04501	0.592262324692388	0.00826963707469443	0.102708434100579	GCRV_G:C_G	NEG	0.631	300.04858	C8 H16 N O9 P	N-Acetyl-a-D-glucosamine 1-phosphate	-0.00040929113538368	-1.35951707282369	91.1157945453334	level2	mzCloud	C04501	NA	NA	NA	NA	NA	Carbohydrate metabolism	Amino sugar and nucleotide sugar metabolism	map00520 Amino sugar and nucleotide sugar metabolism; map00541 O-Antigen nucleotide sugar biosynthesis; map01100 Metabolic pathways; map01250 Biosynthesis of nucleotide sugars	Down	4154988.05923971	3882772.31842827	4136803.16457092	3967316.77203381	4114892.08637245	3942989.80298431	3993517.02724691	4030701.04819706	3862240.74923915	4247681.12359977	4042514.61152765	4951050.93169737	5084507.96338472	3276399.92743236	1678794.51021421	1521582.61661103	1411314.2969346	5248368.94257736	5245971.25725615	6436287.27832679	3283270.55867425	3210317.08998773	3533785.14005406	2256720.91187008	4350289.58732069
C06332	1.75624717935831	0.407568766961462	0.567070024856844	GCRV_G:C_G	POS	3.691	180.06541	C9 H9 N O3	N-Acetylanthranilic acid	-0.00010527128907256	-0.587916463758708	66.1930096068761	level2	mzCloud	C06332	NA	Benzenoids	Benzoic acids and derivatives	Benzene and substituted derivatives	Benzene and derivatives	Chemical structure transformation maps	Biosynthesis of alkaloids derived from shikimate pathway	map00996 Biosynthesis of various alkaloids; map01063 Biosynthesis of alkaloids derived from shikimate pathway	Non-significant	172852.471093711	127571.950450075	143061.312318501	161822.846591385	175134.012013784	157495.438798301	158347.657737857	138141.975884768	177174.52930971	142683.954174097	156706.368887426	117378.965431921	26847.8530869574	68147.3757074048	84349.4031013296	75182.0736098372	46125.0872452203	102959.530928067	20545.4303292259	35885.5651055151	126845.2871226	30817.1425968503	122266.732621668	179096.597167631	360963.068097955
C08031	1.01417439760806	0.873063512682703	0.918676265310813	GCRV_G:C_G	NEG	8.812	265.14731	C12 H26 O4 S	Dodecyl sulfate	-0.00058837599806338	-2.21065018658912	94.996023137107	level2	mzCloud	C08031	NA	PK Polyketides	Null	PK04 Macrolides and lactone polyketides	Polyketides[PK]	NA	NA	NA	Non-significant	22576437.0897839	25285678.7814083	22558272.8051667	21423836.7861975	24496704.2334617	22832466.9937321	22670227.0854231	24045042.7320152	22560133.29771	22817492.2589881	23820974.7744126	30832243.8806763	32964541.5395089	39019406.2845775	23434764.0098941	26983681.8719809	30257851.5950472	29783658.5997496	36506864.4160345	32117258.2693631	32559115.3049586	30270805.0393873	36972731.9604643	27779471.6401028	21723241.2347991
C08315	1.84863210867636	0.00410656450783452	0.0850489324942035	GCRV_G:C_G	POS	8.831	279.23112	C18 H30 O2	a-Eleostearic acid	-0.00072814783555941	-2.61712259678027	95.4909950037808	level2	mzCloud	C08315	NA	FA Fatty acyls	FA0103 Unsaturated fatty acids	FA01 Fatty Acids and Conjugates	Fatty acyls[FA]	NA	NA	NA	Up	490288621.940207	486231619.658955	492638090.681542	480161404.997705	490847174.181772	488117642.961118	489013415.591507	487234419.649351	489526690.56967	482115919.854567	492816411.353136	905471297.96245	976514057.114963	1590138488.88902	704633091.989756	859615766.435067	1122606151.83519	547068219.96105	569134980.068085	699213195.585354	1049503395.87498	1074511659.91388	1232021983.76159	658002147.688992	476229037.373421
C08859	0.373007444898286	0.976743734625657	0.985412245874273	GCRV_G:C_G	NEG	8.044	547.29323	C30 H44 O9	Cymarin	0.00197620549624844	3.60425092958917	67.1104789466366	level2	mzCloud	C08859	NA	Steroids	Cardanolide derivatives [Fig]	23-Carbon atoms	Sterol lipids[ST]	NA	NA	NA	Non-significant	434460.26771534	418422.196000523	442106.328985303	427591.608368718	473327.5395074	421561.004871994	417874.899296306	444626.473305868	414937.961124744	432505.43667065	462245.274599994	338122.226126117	110700.531418394	20520.8030593388	30324.875406655	439968.643547276	461237.699133676	11425.4542838646	479993.503180431	14607.8385478474	125552.25123363	48119.0651501487	15080.4458467771	1784868.79149994	19207.8734617335
C10462	1.01209576618916	0.94693839402722	0.968332417881762	GCRV_G:C_G	POS	8.134	295.19039	C17 H26 O4	6-Gingerol	1.61333586561341e-05	0.0548412133555318	61.20568973301	level2	mzCloud	C10462	NA	Shikimate / acetate-malonate pathway derived compounds	Zingiber derived compounds	Others	Polyketides[PK]	Biosynthesis of other secondary metabolites	Stilbenoid, diarylheptanoid and gingerol biosynthesis	map00945 Stilbenoid, diarylheptanoid and gingerol biosynthesis; map01110 Biosynthesis of secondary metabolites	Non-significant	4412394.8734916	4337251.6523552	4374282.7686335	4252495.77635733	4464361.0363283	4359884.87160033	4236429.66918783	4532287.63815341	4195452.11550916	4493483.52684117	4340512.17361474	1186902.02797758	1431360.10883477	926905.381034272	1785712.58499108	1586818.00456038	1489991.58199699	1422618.78178129	2491490.40693531	1238470.72741022	1439686.53211356	2454339.18888092	1320878.59706878	2458960.30771308	2276780.16953259
C10784	0.823059664331377	0.334016155783958	0.502113416792624	GCRV_G:C_G	POS	8.243	359.22162	C22 H30 O4	Cannabidiolic acid	-6.72776562282706e-05	-0.187813930656057	82.7886958772182	level2	mzCloud	C10784	NA	PK Polyketides	PK1312 Other aromatic polyketides	PK13 Aromatic polyketides	Polyketides[PK]	Biosynthesis of other secondary metabolites	Biosynthesis of various secondary metabolites - part 1	map00999 Biosynthesis of various plant secondary metabolites; map01100 Metabolic pathways; map01110 Biosynthesis of secondary metabolites	Non-significant	11306218.1532713	5796191.02271337	8439245.75139176	5870332.52300617	6628463.18915733	9691452.44931656	7112409.1322222	10419808.4411274	6065581.89625046	7202716.23807848	8104443.82872071	13587189.5202594	14497974.4813714	8745074.93090516	30512837.6258406	9605258.47299233	9401346.01766755	9747837.45373035	8274292.22854903	13294879.7009862	9851090.21006539	8302690.55353426	7621986.46725351	9317885.01644502	10062300.8521959
C12272	0.026740353181297	0.0381748622297535	0.164384492570483	GCRV_G:C_G	NEG	9.841	416.31625	C26 H43 N O3	N-Oleoyl dopamine	-0.00076487198117547	-1.83280003586497	71.3351737690516	level2	mzCloud	C12272	NA	FA Fatty acyls	FA0802 N-acyl amines	FA08 Fatty amides	Fatty acyls[FA]	NA	NA	map04080 Neuroactive ligand-receptor interaction	Down	310432.355207644	251942.03951127	254950.009127586	254399.579384524	277323.384995305	269160.826719346	251765.039090227	255298.944647592	206358.189948026	272686.02259852	356654.041814625	3645.05608762498	4368.45143782988	3948.89327733118	9582.96366522604	3399.23437739743	2901.84392921262	248066.020621464	258914.066209299	32286.4260365857	4128.63904602216	5857.74737867629	4433.79058822088	231454.659459215	201334.613342088
C12849	1.78615721078186	0.234950838322316	0.404366380617428	GCRV_G:C_G	NEG	2.895	172.99124	C6 H6 O4 S	4-Phenolsulfonic acid	-0.00016209357661978	-0.931579350432537	87.974253481187	level2	mzCloud	C12849	NA	NA	NA	NA	NA	NA	NA	NA	Non-significant	2368377.6100479	2872161.04361679	2476107.03990287	2361574.87795357	2349460.68560587	2532491.84544043	2516414.66044747	2471595.84390104	2077843.42793601	2931386.28225492	2507971.82568733	796809.022261852	1779551.24507482	623618.491201952	2369403.4302057	1076820.2110583	3200977.3885427	263149.974401916	1394009.20381194	419462.199722761	1199131.10915084	1446262.94763639	1063778.19147802	361763.453121085	1586148.00451782
C14256	0.283559936169884	0.0571003330695667	0.196986653469206	GCRV_G:C_G	POS	8.822	303.19495	C19 H26 O3	11-Ketotestosterone	-0.00052492093749378	-1.73706632789993	71.6902708417115	level2	mzCloud	C14256	NA	ST Sterol lipids	ST0202 C19 steroids (androgens) and derivatives	ST02 Steroids	Sterol lipids[ST]	NA	NA	NA	Non-significant	214721.258762324	204590.666730934	216191.010359983	211628.355268132	211154.666006725	211597.849734861	211626.528975206	211623.226425365	210710.680031877	213377.183321426	210766.746681285	109683.430035614	134156.878593939	211781.30086827	210639.818182951	212010.315301579	208568.264257443	1098305.47931584	1594457.71362487	566847.372118457	280744.874286624	317791.219807478	325758.869672756	400805.504473793	554284.187794309
C14770	0.269523261943372	0.022956807971031	0.135680621469811	GCRV_G:C_G	NEG	9.178	319.22733	C20 H32 O3	11,12-Epoxy-(5Z,8Z,11Z)-icosatrienoic acid	-0.000541059239481	-1.68956858213204	72.0344573667568	level2	mzCloud	C14770	NA	FA Fatty acyls	FA0308 Epoxyeicosatrienoic acids	FA03 Eicosanoids	Fatty acyls[FA]	Lipid metabolism	Arachidonic acid metabolism	map00590 Arachidonic acid metabolism; map01100 Metabolic pathways; map04270 Vascular smooth muscle contraction; map04726 Serotonergic synapse; map04913 Ovarian steroidogenesis	Down	11206185.863925	12321621.0848072	11616704.8853585	11811313.3197451	12362304.4659045	11261912.11701	11842027.0432917	11577303.5825509	11639579.4640554	11843339.0485265	12047658.7160552	6023135.6194258	5749245.65681701	3374539.59573482	9317338.64509084	8719030.81949675	6923809.70764885	29104854.9034579	33520930.2092119	14756756.7345868	7869596.56029184	7547721.66238948	5439076.87346077	17058504.1196913	13510486.5944819
C16185	0.799432213103445	0.809058689243167	0.877170342596019	GCRV_G:C_G	POS	10.122	374.30547	C24 H36 O2	Docosahexaenoic acid ethyl ester	17.0266654659701	47791.2603698324	81.672472147605	level2	mzCloud	C16185	NA	FA Fatty acyls	FA0400 Other Docosanoids	FA04 Docosanoids	Fatty acyls[FA]	NA	NA	NA	Non-significant	821118.374284673	543681.803813229	524544.855046824	500144.402875659	548525.320473515	531826.902082152	520912.792074807	734898.938230999	357655.582294968	684187.171329115	690398.852206155	15859.7075531914	13017.0871288376	13745.5311188448	30821.5983628997	28229.8472134684	11372.7799432483	34176.615130572	114461.742515195	13829.5329836929	95449.0770709065	16993.9893918081	17438.998901443	145743.176058848	13796.5254220422
C16716	0.762136201408298	0.178000766029803	0.345105223484884	GCRV_G:C_G	NEG	4.649	160.04028	C9 H7 N O2	2,4-Quinolinediol	-0.00011857687499627	-0.736284286535335	92.2255017152949	level2	mzCloud	C16716	NA	Organoheterocyclic compounds	Quinolones and derivatives	Quinolines and derivatives	Quinolones and derivatives	Chemical structure transformation maps	Biosynthesis of alkaloids derived from shikimate pathway	map00996 Biosynthesis of various alkaloids; map01063 Biosynthesis of alkaloids derived from shikimate pathway	Non-significant	241909.969454864	242116.782092397	214482.528241102	203967.729874187	246361.487080312	232613.887193799	237910.13006355	230387.888195233	126986.473194856	383065.780591956	240404.738878834	161888.828125615	207315.879943342	89280.8759394281	103116.810181866	487608.162541618	108504.44992761	171689.95871054	244793.108413668	161157.946178131	150172.491653098	133234.595815385	156834.040187402	74442.5042480138	102877.919727084
C19228	0.869428301225948	0.96829507873293	0.981143670220513	GCRV_G:C_G	POS	4.85	205.0861	C12 H14 O4	Resorcinol diglycidyl ether	-18.0103906250457	-81095.2982395594	77.6625481025443	level2	mzCloud	C19228	NA	NA	NA	NA	NA	NA	NA	NA	Non-significant	535225.321069631	498862.029704944	551944.93121891	587138.280157042	505525.383988204	584916.65269846	594422.224710389	496611.18791746	541601.842550311	568547.347697784	517513.651275574	3632037.66057453	4987235.3351258	4561327.45551245	2736320.01458195	1965408.73358902	2763859.09747744	332410.908727618	4974844.33057443	416021.231574126	389132.724179848	500262.192366405	4086583.62297406	301631.760670807	464931.431890681
C19463	0.676097699361407	0.0759109452125023	0.226200536303801	GCRV_G:C_G	POS	3.352	159.09183	C10 H10 N2	1,5-Naphthalenediamine	0.0001595986056202	1.00957847413462	88.8549474991118	level2	mzCloud	C19463	NA	Benzenoids	NA	Naphthalenes	Benzene and derivatives	NA	NA	NA	Non-significant	11285032.283862	11509581.8873907	12145550.4427914	12205156.0706007	11775524.6420169	11296524.243053	12103971.7573533	11776549.4266335	12067006.3868835	11605857.4642306	11467240.5627105	6440419.09456678	6526545.59314088	5321586.13614403	13240824.7849647	10230941.3877515	9378411.12569578	6705856.64063425	8764773.9438724	5661085.31463385	4788521.58384007	5423994.28933955	4074588.62978814	11147239.290999	5886042.83983542
C19914	1.95115659449099	0.26070202416258	0.431061161136746	GCRV_G:C_G	POS	7.875	402.28519	C21 H39 N O6	Myriocin	0.0001757818327519	0.438055282430499	62.4406364877794	level2	mzCloud	C19914	NA	FA Fatty acyls	FA0106 Oxo fatty acids	FA01 Fatty Acids and Conjugates	Fatty acyls[FA]	NA	NA	NA	Non-significant	4578651.8939404	4604427.45880528	5812746.47417758	5642044.55280959	2515630.77862399	5421597.6901812	4777606.94705576	4718583.41778912	5038117.46250138	4205768.85432556	4302049.84409652	30060365.5500015	6095415.67488057	8410104.94775607	4726463.26117817	3146973.7362508	15873683.3324882	13683454.47982	2537110.24927652	14595302.5733408	23600204.9905356	12555573.9011312	23970803.8104432	5542739.22819095	7894968.16237842
C20214	1.04943085192399	0.75413102387028	0.83697448543142	GCRV_G:C_G	POS	7.267	373.19957	C20 H30 O5	Andrographolide	21.982965463599	62770.9314497751	76.5716114933256	level2	mzCloud	C20214	NA	Terpenoids	Labdanes	Diterpenoids (C20)	Terpenoids	NA	NA	NA	Non-significant	4068082.03041082	2481624.29413389	5722366.52393664	4135890.8003299	3778549.07871985	5249015.75784126	3765259.1005371	3611700.47595713	3776468.21411226	4924243.36091281	3529292.54114314	7612688.50324113	26601462.3491335	18568048.7676755	19353312.9692061	10086628.2767096	11184586.3230947	4636691.14839409	9386711.22756132	4853087.28585943	5230663.10621168	6604218.79705957	7974688.72386141	2634435.53527814	4384247.83879983
D01947	0.88179482187951	0.180252476489259	0.347199408056609	GCRV_G:C_G	POS	10.036	359.31569	C21 H42 O4	1-Stearoylglycerol	0.00013278928213367	0.370600621179219	79.7883442630897	level2	mzCloud	D01947	NA	NA	NA	NA	NA	NA	NA	NA	Non-significant	17153216.8645725	18128267.4949317	18479428.8961668	15480245.9136807	18017731.7542466	15977656.4312461	15769274.78572	18762402.276465	17363781.4708899	17352034.3968004	16873683.1235795	26445640.9466361	29097645.4256386	30512193.2932032	11505058.7730898	13077174.8780631	12515899.7131585	31398932.8448206	32173684.5702561	28147417.2968805	29481041.9316537	23744343.6300683	27652866.1098908	66700935.0971904	19151594.197844
D05229	1.80079522180465	0.176402807234121	0.343774188452029	GCRV_G:C_G	POS	8.397	251.20064	C16 H26 O2	OPEO	7.67774055248083e-05	0.306872372954804	67.0311883932375	level2	mzCloud	D05229	NA	NA	NA	NA	NA	NA	NA	NA	Non-significant	2995828.25732079	3192759.09620181	2162290.25326802	3012993.07283223	2979232.78978304	2851953.76359785	2851871.13836165	2854925.66664158	2779166.96466512	2876457.27744366	2870609.62435931	3209526.84457745	9041883.81154713	18769283.582629	1492839.2045028	4555952.80837981	2990936.96336069	4933994.35977113	2902167.55046303	5644514.4565638	9049007.02059816	4468479.04333706	10758451.5240894	8710136.22667946	3134660.90321051
HMDB0000012	3.13076289148273	0.00567294901930257	0.0931011128002093	GCRV_G:C_G	NEG	1.388	227.06709	C9 H12 N2 O5	2'-Deoxyuridine	-0.00037631303240459	-1.64995574764372	94.2252587668954	level2	mzCloud	C00526	HMDB0000012	Nucleosides, nucleotides, and analogues	Pyrimidine 2'-deoxyribonucleosides	Pyrimidine nucleosides	Nucleic acids and analogues	Nucleotide metabolism	Pyrimidine metabolism	map00240 Pyrimidine metabolism; map01100 Metabolic pathways; map01232 Nucleotide metabolism; map02010 ABC transporters	Up	13327560.3818847	12866323.8246586	13133843.099385	10670945.2380207	13550750.9649066	12488204.9121163	12633757.2646561	12757641.7073576	12187331.6001783	12735708.1402951	13040281.2959707	31289091.5055412	22690737.9790433	44161728.0369595	50778985.393433	25833541.4635543	26797354.0579078	8478476.13267644	6080052.88872044	9324501.26521754	26180702.1193718	26289978.6564475	22301424.1816712	23198405.508542	18443199.0491105
HMDB0000016	0.732990780361531	0.753302197357659	0.836576771101961	GCRV_G:C_G	NEG	7.313	375.21717	C21 H30 O3	Desoxycortone	46.0049524277491	139316.282551834	65.8087060803321	level2	mzCloud	C03205	HMDB0000016	Lipids and lipid-like molecules	Hydroxysteroids	Steroids and steroid derivatives	Steroids and derivatives	Lipid metabolism	Steroid hormone biosynthesis	map00140 Steroid hormone biosynthesis; map01100 Metabolic pathways; map04925 Aldosterone synthesis and secretion	Non-significant	5247803.42585112	5170861.43660861	5350653.20231465	5047213.31683108	5240711.24732304	4960464.0203634	5269702.1233557	4811276.93080754	4467180.79459764	6367501.0309501	5131083.53418663	11647510.9670244	10337686.2891161	12202033.8985644	14311264.3546108	13756780.7638944	17371865.0600747	7943508.23918756	17147748.6012875	34046630.8700098	17383361.164419	12556490.5841007	13407674.7133212	4712816.08311344	7204266.01010314
HMDB0000044	0.467033554700415	0.029648674705019	0.147910642907163	GCRV_G:C_G	NEG	0.638	175.02461	C6 H8 O6	Ascorbic acid	-0.00023262916351996	-1.32151567577499	81.5777954719524	level2	Public	C01041	HMDB0000044	Organoheterocyclic compounds	Furanones	Dihydrofurans	Furanones	Carbohydrate metabolism	Ascorbate and aldarate metabolism	map00053 Ascorbate and aldarate metabolism; map01100 Metabolic pathways	Down	1671012.04347881	1679584.44728818	1779658.72632302	1635137.59476973	1782556.24131589	1754657.83633264	1661101.80562883	1717129.31801524	1418751.58452664	2104661.51773994	1665952.73057318	2764135.81896611	4457980.64705251	3755956.59422425	2869975.04313687	2185008.80262309	1797370.30603508	9166103.10756634	9521247.86074631	6363120.50274803	2674402.45695147	4945202.74152171	4079805.53957762	1388683.98598404	2036045.53648126
HMDB0000045	3.39872089111887	0.135929495487931	0.303083846633264	GCRV_G:C_G	NEG	2.371	346.05538	C10 H14 N5 O7 P	Adenosine 5'-monophosphate	-0.00042254912779071	-1.21749948964499	84.9067547170949	level2	mzCloud	C00020	HMDB0000045	Nucleosides, nucleotides, and analogues	Purine ribonucleotides	Purine nucleotides	Purines and derivatives	Nucleotide metabolism	Purine metabolism	map00230 Purine metabolism; map00908 Zeatin biosynthesis; map01060 Biosynthesis of plant secondary metabolites; map01065 Biosynthesis of alkaloids derived from histidine and purine; map01070 Biosynthesis of plant hormones; map01100 Metabolic pathways; map01110 Biosynthesis of secondary metabolites; map01232 Nucleotide metabolism; map01240 Biosynthesis of cofactors; map01523 Antifolate resistance;…	Non-significant	866996.766659569	1001891.75789982	976090.104814772	953838.116576262	927734.963650254	967723.964086291	927364.488025827	964913.635043445	996853.016399557	867524.113256924	966671.834201409	131879.851285517	121776.126368893	84932.8355237629	73826.1246783585	138561.289087825	85264.8249522625	120031.30125318	1100649.25766945	111558.183937174	1717066.74483779	1309239.59915719	1501601.30332057	573729.153960754	1200280.97530397
HMDB0000050	3.58557166727031	0.00664221574937248	0.0974965557940162	GCRV_G:C_G	NEG	2.22	266.08899	C10 H13 N5 O4	Adenosine	-0.00048790218755812	-1.82668707363521	68.4762092656585	level2	BMDB	C00212	HMDB0000050	Nucleosides, nucleotides, and analogues	NA	Purine nucleosides	Purines and derivatives	Nucleotide metabolism	Purine metabolism	map00230 Purine metabolism; map01100 Metabolic pathways; map01232 Nucleotide metabolism; map02010 ABC transporters; map04022 cGMP-PKG signaling pathway; map04024 cAMP signaling pathway; map04071 Sphingolipid signaling pathway; map04080 Neuroactive ligand-receptor interaction; map04270 Vascular smooth muscle contraction; map04923 Regulation of lipolysis in adipocytes; map04924 Renin secretion; map…	Up	1373037.54718082	1470424.54856884	1429028.51445378	1388280.75556345	1468136.2027437	1407037.96073813	1308712.82556843	1448872.71552565	1441202.85140134	1374703.95970583	1462616.69603902	758833.733738649	689237.04104577	1604166.28906609	1229212.78874693	694375.62018939	989334.184368871	1959716.05677972	1364703.70125147	2078982.74422437	6771621.31177794	5989021.24769037	6613644.35947671	2429831.17065853	2574586.3008547
HMDB0000060	1.11681777221803	0.246508627237622	0.416717762220112	GCRV_G:C_G	POS	0.677	120.06574	C4 H6 O3	Acetoacetate	0.00021281165693665	2.08574070110378	64.0832393678922	level2	BMDB	C00164	HMDB0000060	Organic acids and derivatives	Short-chain keto acids and derivatives	Keto acids and derivatives	Organic acids	Amino acid metabolism	Valine, leucine and isoleucine degradation	map00280 Valine, leucine and isoleucine degradation; map00310 Lysine degradation; map00350 Tyrosine metabolism; map00643 Styrene degradation; map00650 Butanoate metabolism; map01100 Metabolic pathways; map01120 Microbial metabolism in diverse environments; map02020 Two-component system	Non-significant	271858368.24086	278566181.106315	267764472.748689	281611641.676185	280775366.281065	274066533.863113	278330368.258032	278816297.183024	279137674.734087	269332926.414158	276587436.762073	409141029.472313	385536980.284425	472317930.514908	505869322.487157	373725241.702927	391352510.131521	267260792.107152	294590356.012804	230326709.721101	300561257.084307	290398762.002012	293758291.308183	279279826.738167	269713848.10909
HMDB0000068	0.811881780880458	0.567548067380512	0.699225061336755	GCRV_G:C_G	POS	4.122	184.09705	C9 H13 N O3	Epinephrine	0.00022539248828934	1.23105057974526	61.5399265504775	level2	BMDB	C00788	HMDB0000068	Benzenoids	Benzenediols	Phenols	Phenols and derivatives	Amino acid metabolism	Tyrosine metabolism	map00350 Tyrosine metabolism; map01100 Metabolic pathways; map02020 Two-component system; map02024 Quorum sensing; map04024 cAMP signaling pathway; map04080 Neuroactive ligand-receptor interaction; map04261 Adrenergic signaling in cardiomyocytes; map04923 Regulation of lipolysis in adipocytes; map04924 Renin secretion; map05207 Chemical carcinogenesis - receptor activation	Non-significant	460644.992987835	386946.057557473	499433.691600554	438806.415458758	427786.765795615	426014.651618028	483803.261661639	412110.513418337	453226.906103562	481962.876896773	401463.831159204	1744385.712313	1563928.1890351	1576020.58438702	736058.016364615	445904.140277596	1058761.11350729	2954320.02514263	1435860.7126496	2910964.17639089	2167242.42795999	1486376.05679735	2274048.05063595	302688.584779355	719087.501235037
HMDB0000071	4.22362842038567	0.0101378470745222	0.107266751433707	GCRV_G:C_G	NEG	2.349	251.07815	C10 H12 N4 O4	2'-Deoxyinosine	-0.00042957470253668	-1.70408094871354	90.8798692795536	level2	mzCloud	C05512	HMDB0000071	Nucleosides, nucleotides, and analogues	Purine 2'-deoxyribonucleosides	Purine nucleosides	Purines and derivatives	Nucleotide metabolism	Purine metabolism	map00230 Purine metabolism; map01100 Metabolic pathways; map01232 Nucleotide metabolism; map02010 ABC transporters	Up	11941731.0865997	11962653.6109384	11805992.2491282	11817249.0633722	11665415.2291764	11988495.0011865	11474675.3485682	12400033.7453626	11806593.3371452	11960797.3201419	11562843.150178	18552791.5038396	17853551.4358804	37516243.4379817	26193315.4257571	12299495.5613212	19812667.0895128	12479147.8200633	8290028.44524343	13518338.3185553	49469257.0793291	48003356.1719025	47345107.8095561	20031123.8068107	21691876.6514111
HMDB0000085	2.79748730216158	0.00991527235119156	0.106825499455081	GCRV_G:C_G	POS	2.277	268.10411	C10 H13 N5 O4	2'-Deoxyguanosine	7.76271275526597e-05	0.290632987676415	94.697143825608	level2	mzCloud	C00330	HMDB0000085	Nucleosides, nucleotides, and analogues	Purine 2'-deoxyribonucleosides	Purine nucleosides	Purines and derivatives	Nucleotide metabolism	Purine metabolism	map00230 Purine metabolism; map01100 Metabolic pathways; map01232 Nucleotide metabolism; map02010 ABC transporters	Up	25584984.390604	25704164.3995733	26427008.4518728	25266932.7059834	27004418.3761146	25377303.7625576	26910387.1913918	25083549.1183703	26432317.1841083	25734247.5107103	25979296.1332872	14779267.8952672	14089881.5446565	22303683.7260651	20744575.8829113	15458624.2848436	22580764.2858335	43212447.0199548	31918309.6608037	47020407.3319801	119093132.522881	109104126.941459	113519070.805553	44316766.9498481	42490699.7316706
HMDB0000092	1.54782471620333	0.00133379467300087	0.0655697393803764	GCRV_G:C_G	POS	0.715	104.07074	C4 H9 N O2	N,N-Dimethylglycine	0.00013601088824088	1.31968266754047	87.8436770714549	level2	mzCloud	C01026	HMDB0000092	Organic acids and derivatives	Amino acids, peptides, and analogues	Carboxylic acids and derivatives	Amino acids, peptides, and analogues	Amino acid metabolism	Glycine, serine and threonine metabolism	map00260 Glycine, serine and threonine metabolism; map01100 Metabolic pathways	Up	15794818.7115705	17929689.0918913	15608021.8761517	17160141.807238	16252563.0852242	16804606.6181531	16475873.5919928	16247330.0409525	16808822.8972786	16689516.3667565	16329394.2340105	35153014.7213232	40056188.2193479	42701873.9374891	20735992.0815448	18708789.4885323	20179078.1044115	18003471.8673771	20317899.4287115	20311010.6499177	31666144.9907282	28538070.6190482	30548434.336126	10890597.617899	12117882.0145562
HMDB0000128	1.42924699214989	0.367843261056322	0.534194453185438	GCRV_G:C_G	POS	0.668	118.0613	C3 H7 N3 O2	Guanidineacetic acid	0.00019914505858764	1.70131182119676	80.3868269028002	level2	mzCloud	C00581	HMDB0000128	Organic acids and derivatives	Amino acids, peptides, and analogues	Carboxylic acids and derivatives	Amino acids, peptides, and analogues	Amino acid metabolism	Glycine, serine and threonine metabolism	map00260 Glycine, serine and threonine metabolism; map00330 Arginine and proline metabolism; map01100 Metabolic pathways	Non-significant	1039020.22077368	1036495.10725578	1376093.30225957	839425.519370531	1234251.59300511	1043989.1870571	1146269.07209012	1174562.28522988	1049962.75597981	1142742.43895303	1007644.58950971	100349.489665342	92345.8009302158	102330.523107288	81503.6920655351	77602.5211172376	72557.3725104547	81084.202836364	82445.6843977086	80767.0408923164	81101.3852499377	88558.6792029925	179500.585263168	631339.632904429	904317.122559973
HMDB0000139	0.932100662189855	0.397182325119659	0.558400044563571	GCRV_G:C_G	NEG	0.645	105.01932	C3 H6 O4	(2R)-2,3-Dihydroxypropanoic acid	-9.80232967151551e-06	-0.0924516006198518	93.4868392637324	level2	mzCloud	C00258	HMDB0000139	Organic oxygen compounds	Carbohydrates and carbohydrate conjugates	Organooxygen compounds	Carbohydrates	Carbohydrate metabolism	Pentose phosphate pathway	map00030 Pentose phosphate pathway; map00260 Glycine, serine and threonine metabolism; map00561 Glycerolipid metabolism; map00630 Glyoxylate and dicarboxylate metabolism; map00680 Methane metabolism; map01100 Metabolic pathways; map01110 Biosynthesis of secondary metabolites; map01120 Microbial metabolism in diverse environments; map01200 Carbon metabolism	Non-significant	8868303.01011968	8936097.08878489	8819577.77323389	9231083.70296944	8875158.33961613	8852283.18797215	9081602.5178703	8433689.38595856	8313749.71903768	9862558.38955299	8956921.17047871	8590717.36173688	8178674.17473204	9551620.20481425	2956765.71981036	2057013.66828231	2420106.8447839	21491563.6706393	23206937.0221411	21938878.2496496	21895247.3827278	22263427.5072058	17954070.1489017	5326628.1718951	9587738.82333961
HMDB0000168	2.22569816132223	0.00406180204161235	0.0847844323299984	GCRV_G:C_G	NEG	0.661	131.046	C4 H8 N2 O3	Asparagine	-0.00020935519418685	-1.58538173396763	64.1642304634535	level2	mzCloud	C00152	HMDB0000168	Organic acids and derivatives	Amino acids, peptides, and analogues	Carboxylic acids and derivatives	Amino acids	Amino acid metabolism	Alanine, aspartate and glutamate metabolism	map00250 Alanine, aspartate and glutamate metabolism; map00460 Cyanoamino acid metabolism; map00970 Aminoacyl-tRNA biosynthesis; map01060 Biosynthesis of plant secondary metabolites; map01100 Metabolic pathways; map01110 Biosynthesis of secondary metabolites; map01230 Biosynthesis of amino acids; map04974 Protein digestion and absorption; map04978 Mineral absorption; map05230 Central carbon metab…	Up	2499247.84325814	2549171.96538405	2443272.77588038	2398329.39859384	2521306.01937082	2374338.64091394	2561088.50766057	2291722.49215059	2525639.48346395	2456793.47708395	2548354.39980838	2009382.74609996	2099706.30794846	2249107.24528658	5599164.2563287	4135429.58762157	3508688.50963586	656708.798273548	510969.012184537	628388.55403509	1460443.39688807	1457854.01283428	1079204.19534282	3160221.37057949	2650103.79498153
HMDB0000206	0.700452391463581	0.0166583300516532	0.121713280845945	GCRV_G:C_G	POS	0.968	189.12356	C8 H16 N2 O3	N6-Acetyl-L-lysine	0.00018669634866341	0.992452832719547	80.012558676754	level2	mzCloud	C02727	HMDB0000206	Organic acids and derivatives	Amino acids, peptides, and analogues	Carboxylic acids and derivatives	Amino acids, peptides, and analogues	Amino acid metabolism	Lysine degradation	map00310 Lysine degradation; map01100 Metabolic pathways	Down	25147991.423513	24125290.8706624	21804615.6882474	25030517.8039942	25409242.9278773	22895581.8318315	22635432.6876989	24977776.1241745	25936425.4738483	24039917.0757166	22643709.8305218	32005065.6622901	33386941.7302547	30567314.134242	34279987.1962553	28278777.7037626	27350807.6411601	44162123.3143739	39755058.4813142	41357705.4055638	32802111.234705	28627963.0861712	26319020.0095711	45964673.9598011	38651564.761551
HMDB0000207	1.35110846944724	0.029186883385592	0.146842820331635	GCRV_G:C_G	NEG	10.236	281.24795	C18 H34 O2	Oleic acid	-0.00061943438345224	-2.19458451306465	95.2001475535431	level2	BMDB2	C00712	HMDB0000207	Lipids and lipid-like molecules	Fatty acids and conjugates	Fatty Acyls	Fatty acyls[FA]	Lipid metabolism	Fatty acid biosynthesis	map00061 Fatty acid biosynthesis; map00073 Cutin, suberine and wax biosynthesis; map01040 Biosynthesis of unsaturated fatty acids; map01060 Biosynthesis of plant secondary metabolites; map04212 Longevity regulating pathway - worm	Up	105295549.737423	105036331.503641	105949189.111458	104583664.612221	105530002.998741	105273693.803818	105279098.913901	105281332.992468	106851467.0942	102171560.800913	106876571.442953	81496487.6519173	83645471.9444315	74346692.8263089	74220852.6705793	66896253.4067505	85171684.0886931	119304111.380595	151878778.929919	138546220.994925	174404688.050384	175360040.147796	203823744.265688	297486388.697505	108744237.589669
HMDB0000212	1.85442028208945	0.00184858907985586	0.0699373503859144	GCRV_G:C_G	NEG	0.712	266.08767	C8 H15 N O6	N-Acetyl-D-galactosamine	46.0050072400895	208082.773254783	62.2126772586458	level2	BMDB	C01074	HMDB0000212	Organic oxygen compounds	Carbohydrates and carbohydrate conjugates	Organooxygen compounds	Carbohydrates	NA	NA	map05146 Amoebiasis	Up	11117294.056134	10816850.9797572	10485305.1496455	10519605.8437134	11337655.0606832	10501259.15545	10912511.2786918	10641176.4906876	10539276.949385	10896114.5657414	11137998.232458	18352956.5887074	21609558.2547972	22690077.6596463	16250662.9874262	14438878.7656983	13839284.9712882	12339701.504327	11579475.9471471	10448038.8499277	21749045.2985286	21675791.3470609	20306426.302685	4996886.49131413	5308698.67634137
HMDB0000230	1.34191274766144	0.0610468491282164	0.202951423904623	GCRV_G:C_G	POS	0.705	310.11322	C11 H19 N O9	N-Acetylneuraminic acid	2.21262270088118e-05	0.0715813616397131	65.3250932913137	level2	Public	C19910	HMDB0000230	Organic oxygen compounds	Carbohydrates and carbohydrate conjugates	Organooxygen compounds	Carbohydrates	NA	NA	NA	Non-significant	22808325.9088605	23110580.0581813	22353878.2153507	22901985.2310379	24629385.8759063	23123985.5326169	23653065.2513433	22666982.9837474	23946517.5034178	23122184.7828487	22508795.7308952	13887165.2863656	5292823.71882435	10375564.9899783	4294933.16646047	3464490.84020851	4868363.38260099	12278101.372888	9226819.54970247	11287437.019778	16757491.6038222	12903611.5515258	14343379.993393	41773061.2325024	75479469.880671
HMDB0000234	0.479827951064123	0.081354151026417	0.234625199872103	GCRV_G:C_G	POS	8.739	289.21616	C19 H28 O2	Testosterone	-4.81858712646499e-05	-0.167190764206932	77.788939458586	level2	mzCloud	C00535	HMDB0000234	Lipids and lipid-like molecules	Androstane steroids	Steroids and steroid derivatives	Steroids and derivatives	Lipid metabolism	Steroid hormone biosynthesis	map00140 Steroid hormone biosynthesis; map00984 Steroid degradation; map01100 Metabolic pathways; map01120 Microbial metabolism in diverse environments; map01522 Endocrine resistance; map04913 Ovarian steroidogenesis; map04929 GnRH secretion; map05200 Pathways in cancer; map05215 Prostate cancer; map07226 Progesterone, androgen and estrogen receptor agonists/antagonists	Non-significant	6355300.87294268	8479126.86192019	8799502.48152499	6178115.73413821	6369334.20333405	6603066.07259012	6748523.68948204	6905313.68193346	7551427.99286141	9892109.82281669	5111011.79088399	3168643.26415561	5320320.21620375	1856915.72323694	6048679.15833326	3996279.56937008	10725154.0769204	22007853.3138596	23014964.6809776	17218933.6948509	7997766.30090105	15453516.7935533	6414049.0894506	17121546.2743666	9122281.83346744
HMDB0000239	1.36260669464652	0.355915386451744	0.523053993985669	GCRV_G:C_G	NEG	2.847	168.06654	C8 H11 N O3	Pyridoxine	-7.29208984182605e-05	-0.431296027247637	72.5373741498132	level2	BMDB	C00314	HMDB0000239	Organoheterocyclic compounds	Pyridoxines	Pyridines and derivatives	Pyridine and derivatives	Metabolism of cofactors and vitamins	Vitamin B6 metabolism	map00750 Vitamin B6 metabolism; map01100 Metabolic pathways; map01120 Microbial metabolism in diverse environments; map01240 Biosynthesis of cofactors	Non-significant	334218.784129553	245616.892159637	229832.196531735	249592.507003509	319529.841199361	233155.223696383	263115.886151716	340839.463841985	281528.164630246	234973.358077981	262816.190381155	336363.02194855	161047.33336819	401568.733590419	320697.449466688	247347.089037864	289925.735776961	574129.165133346	166739.412350078	320601.696051788	550343.891511677	415097.570982666	480925.038393008	1089000.38791015	1279043.09359943
HMDB0000252	1.2318495940528	0.324593466763612	0.493310730257225	GCRV_G:C_G	POS	2.126	282.27936	C18 H37 N O2	D-Sphingosine	-18.0103480298437	-60178.4343683886	84.8376163663556	level2	mzCloud	C00319	HMDB0000252	Organic nitrogen compounds	Amines	Organonitrogen compounds	Amines	Lipid metabolism	Sphingolipid metabolism	map00600 Sphingolipid metabolism; map01100 Metabolic pathways; map04071 Sphingolipid signaling pathway; map04210 Apoptosis; map04217 Necroptosis	Non-significant	1038601.09449901	783958.720360811	628604.980413047	632213.077828294	698990.911358568	820167.627305159	712443.123394559	613240.208088816	1016446.18489874	496036.600252551	978171.412738601	684625.159993338	1042758.94642286	1158102.34368443	935681.606324019	728500.145748636	788312.050203941	681757.167931019	945343.814516131	817408.465344077	743088.758687352	1071840.57691606	1196338.63531644	444253.43996465	1145378.82424055
HMDB0000290	0.819315934256121	0.0184046753592835	0.126091368806506	GCRV_G:C_G	NEG	0.639	606.07351	C17 H27 N3 O17 P2	UDP-N-acetylglucosamine	-0.00078054322045773	-1.28573038666057	74.9536504657708	level2	BMDB	C00043	HMDB0000290	Nucleosides, nucleotides, and analogues	Pyrimidine nucleotide sugars	Pyrimidine nucleotides	Nucleic acids and analogues	Carbohydrate metabolism	Amino sugar and nucleotide sugar metabolism	map00520 Amino sugar and nucleotide sugar metabolism; map00524 Neomycin, kanamycin and gentamicin biosynthesis; map00540 Lipopolysaccharide biosynthesis; map00541 O-Antigen nucleotide sugar biosynthesis; map00550 Peptidoglycan biosynthesis; map00552 Teichoic acid biosynthesis; map00552(G10610) Teichoic acid biosynthesis; map00563(G10610) Glycosylphosphatidylinositol (GPI)-anchor biosynthesis; map…	Down	708072.447945848	708284.427367098	749504.614240216	726554.131745532	715290.809569589	750726.21245896	789391.209332563	711085.550485316	646570.634532123	848772.879680102	680410.130793211	562855.080344482	1606140.62738087	308175.119708359	429113.120633259	503842.85873858	361849.796638723	47619.6401367019	46582.930130175	42621.2780065915	37176.327429449	38247.4279574403	36678.2036898052	1495241.02100441	1558150.46752524
HMDB0000302	0.736825153213586	0.0149467804333936	0.117748465857247	GCRV_G:C_G	NEG	0.63	565.04742	C15 H24 N2 O17 P2	Uridine 5'-diphosphogalactose	-0.00031897359372123	-0.563502808907726	77.3418627467086	level2	BMDB	C00052	HMDB0000302	Nucleosides, nucleotides, and analogues	Pyrimidine nucleotide sugars	Pyrimidine nucleotides	Nucleic acids and analogues	Carbohydrate metabolism	Galactose metabolism	map00052 Galactose metabolism; map00520 Amino sugar and nucleotide sugar metabolism; map00541 O-Antigen nucleotide sugar biosynthesis; map00552(G10609) Teichoic acid biosynthesis; map01100 Metabolic pathways; map01250 Biosynthesis of nucleotide sugars	Down	192159.143462476	216653.242451402	203199.097061472	216602.158821302	200873.971036837	201304.774451232	206386.547649923	206964.642803839	200703.06352178	216906.526080013	197551.824312357	86410.2946166555	386528.06499819	46464.1405309773	441877.750407849	452826.270982774	415440.362050503	52200.9897483313	51054.0281637907	46664.9315499464	40610.3078113474	33434.0092942788	36420.4726265354	369348.559645075	252432.13349479
HMDB0000448	0.605226333315589	0.336715808322533	0.504814562675319	GCRV_G:C_G	POS	2.22	129.05477	C6 H10 O4	Adipate	-18.010417826467	-123310.117108825	75.9010333049523	level2	BMDB	CC06104	HMDB0000448	Lipids and lipid-like molecules	Fatty acids and conjugates	Fatty Acyls	Fatty acyls[FA]	NA	NA	NA	Non-significant	5090342.97239596	5444411.21594097	8837269.73356849	5675667.63446036	4466130.41248441	4878747.39884146	5147507.74345057	6158750.68041708	5695358.33000742	5462016.2390125	5797244.04860977	14453393.5704508	22769520.4849502	31740535.2885592	10090080.1403625	8606439.31507055	5683308.60131775	11790989.1638028	19297511.2901082	6220340.44154526	7483775.52211064	8920246.81186504	6176270.64143601	6366217.3274266	9628055.79865968
HMDB0000466	0.617169878187539	0.0567991345380112	0.196484220011513	GCRV_G:C_G	POS	3.35	132.08094	C9 H9 N	Skatole	0.00015962027853788	1.21779215041084	68.8782396277303	level2	mzCloud	C08313	HMDB0000466	Organoheterocyclic compounds	Indoles	Indoles and derivatives	Indoles	Amino acid metabolism	Tryptophan metabolism	map00380 Tryptophan metabolism	Non-significant	4454398.85763748	4452702.2480412	4680425.55100043	4454829.51999771	4676953.27516172	4469351.31295832	4562666.3739795	4607577.48290233	4505843.27266012	4511027.79688087	4534526.39684993	2172233.41074877	1978975.6978399	1570729.59133622	4738067.06068177	3350555.93835339	3374581.79336545	2418215.386592	2996868.21805702	1944148.52525309	1591083.78168632	1798189.33082296	1152623.28465623	4546541.51698532	2117069.35351433
HMDB0000472	0.495592977428652	0.0190566693267324	0.127320645791647	GCRV_G:C_G	NEG	2.747	219.07724	C11 H12 N2 O3	5-Hydroxytryptophan	-0.00027257463915475	-1.23849829186105	92.0874883001864	level2	mzCloud	C00643	HMDB0000472	Organoheterocyclic compounds	Tryptamines and derivatives	Indoles and derivatives	Amines and derivatives	Amino acid metabolism	Tryptophan metabolism	map00380 Tryptophan metabolism; map01063 Biosynthesis of alkaloids derived from shikimate pathway; map01100 Metabolic pathways; map04361 Axon regeneration; map04726 Serotonergic synapse	Down	1514705.43352773	1517340.1354412	1513821.43966263	1516057.27150435	1515338.64767555	1515454.64090189	1515448.19574862	1515461.40085665	1515748.04435341	1514818.37942276	1515784.954792	1587052.66442512	2020822.35340084	1665680.95093323	3493001.96920152	2496895.35359176	2306584.14579373	1158828.68739085	1463213.74170851	1482775.55889911	669635.922482251	845186.129812925	519496.916179673	1514142.39266363	1377962.76417118
HMDB0000535	0.549424021325224	0.293780349073855	0.463928445181714	GCRV_G:C_G	NEG	5.484	115.07648	C6 H12 O2	Hexanoic acid	3.17501757791661e-05	0.27351098986491	73.857449505698	level2	mzCloud	C01585	HMDB0000535	Lipids and lipid-like molecules	Fatty acids and conjugates	Fatty Acyls	Fatty acyls[FA]	NA	NA	NA	Non-significant	126767.598340398	130521.859417653	132128.724960542	131369.272769827	127243.602195809	121773.21152007	130564.272308387	128266.894639393	133250.945421437	120094.811358028	134793.495011979	150157.523632448	77824.5352026739	96467.989248306	16342.7310807268	5961.80954922744	33034.6952808655	1025542.34936685	509911.78096309	597092.133656775	558630.149111029	96193.8583439953	516848.136566639	129714.683177618	360498.831889481
HMDB0000543	2.76783718543409	0.140839282784561	0.308034888915732	GCRV_G:C_G	POS	8.639	165.09122	C10 H12 O2	4-Phenylbutyric acid	0.00021709565913852	1.32307852655883	81.9592768205027	level2	mzCloud	C21793	HMDB0000543	Benzenoids	NA	Benzene and substituted derivatives	Benzene and derivatives	NA	NA	NA	Non-significant	32552062.0875828	33048585.8336923	32926424.0139601	32988234.4303119	30718027.4940249	32680124.8577864	33257131.0840674	32393548.6196432	31631278.1510115	32409955.5934648	33280119.0664079	144250071.323354	133807453.220032	133438898.370042	120325350.092421	98626830.5666842	107246955.672044	12065202.92893	8074738.34784884	54274480.427121	75702449.8019401	69239001.6150585	61025552.1076291	42409446.5933703	51551456.7011509
HMDB0000568	0.677498392875588	0.216454127814567	0.384886361272559	GCRV_G:C_G	NEG	0.693	151.061	C5 H12 O5	D-(+)-Arabitol	-0.0002428547918214	-1.59700946853381	75.6442277045409	level2	mzCloud	C01904	HMDB0000568	Organic oxygen compounds	Carbohydrates and carbohydrate conjugates	Organooxygen compounds	Carbohydrates	Carbohydrate metabolism	Pentose and glucuronate interconversions	map00040 Pentose and glucuronate interconversions; map01100 Metabolic pathways	Non-significant	555249.357871358	570463.823559386	609184.159658672	539341.840680307	687883.857922288	613213.239098241	560478.945462463	622751.058629397	530094.615816898	667558.677378035	562791.018327962	1593233.32497396	1942338.79738637	2028407.22173742	538387.981917604	219211.063550655	224190.447028986	420211.419438359	439314.048324449	564221.767333563	471009.729269192	298790.047906663	194786.686462998	200163.650724176	357307.800712374
HMDB0000576	1.17081321941816	0.403454435826711	0.563187317856923	GCRV_G:C_G	POS	0.67	133.04953	C5 H8 O4	Ethyl malonate	2.75941504241928e-05	0.208979691111052	73.1449759586428	level2	mzCloud	NA	HMDB0000576	Organic acids and derivatives	Dicarboxylic acids and derivatives	Carboxylic acids and derivatives	Organic acids	NA	NA	NA	Non-significant	6752211.36995292	6869337.09195954	5296173.06549388	6876513.78076738	5486648.31787001	5512151.40178123	6503069.81997076	5804162.05829574	6751668.15400011	6200717.25977467	5906008.23808884	13107529.1517094	12423015.2227218	13634000.6530865	11069354.7121881	10887551.5780158	10778738.2167681	6846588.76526252	5715892.77055822	3998661.40292986	7435724.10860739	6461635.49663979	5492645.47611579	6874339.81073684	5746508.0671702
HMDB0000618	0.808838121719725	0.300211960177931	0.470740522591925	GCRV_G:C_G	NEG	0.623	229.01158	C5 H11 O8 P	D-Ribulose 5-phosphate	-0.00027477473304315	-1.19457327229867	94.910253560052	level2	mzCloud	C00199	HMDB0000618	Organic oxygen compounds	Carbohydrates and carbohydrate conjugates	Organooxygen compounds	Carbohydrates	Carbohydrate metabolism	Pentose phosphate pathway	map00030 Pentose phosphate pathway; map00040 Pentose and glucuronate interconversions; map00540 Lipopolysaccharide biosynthesis; map00680 Methane metabolism; map00710 Carbon fixation in photosynthetic organisms; map00740 Riboflavin metabolism; map01100 Metabolic pathways; map01110 Biosynthesis of secondary metabolites; map01120 Microbial metabolism in diverse environments; map01200 Carbon metabol…	Non-significant	7920331.03690708	7633946.74633843	8112088.09500997	7818910.28221988	7844025.11700349	7969852.98154015	7633908.03329685	7762946.12738433	7693372.76803945	7958253.55816635	8058874.08462625	6196290.86983632	16633477.169874	5210729.62508488	10571050.6340921	13752304.2769818	9241276.15212605	3735229.0156188	3381753.2157002	4149782.69984908	2996544.15128766	3944269.25322376	2172175.58027224	3586830.86614168	4832814.72723082
HMDB0000623	1.00939293861315	0.932788153455761	0.959142019501351	GCRV_G:C_G	NEG	5.67	229.14414	C12 H22 O4	Dodecanedioic acid	-0.00038962793112773	-1.69291709119766	94.1798343377795	level2	mzCloud	C02678	HMDB0000623	Lipids and lipid-like molecules	Fatty acids and conjugates	Fatty Acyls	Fatty acyls[FA]	NA	NA	NA	Non-significant	3764792.21764107	3845504.55952382	3727885.31724108	3787190.77456425	3829123.1572159	3775921.69402515	3811824.93688343	3785909.52131154	3364493.32118447	4187107.79101752	3838843.9264918	4005005.93786158	4400376.49726343	5056239.56469712	3479733.02099461	3585203.00858556	4289986.37143111	5095969.06561668	5754137.08140049	5647918.24255455	5032805.55598069	5384029.74764359	6236154.01627695	2663907.96810068	3888410.38988977
HMDB0000634	0.686446089472227	0.00707940851698469	0.0986955983993544	GCRV_G:C_G	NEG	0.629	129.01935	C5 H6 O4	Citraconic acid	-3.40351117813498e-05	-0.261754975793354	86.3523319408827	level2	mzCloud	C02226	HMDB0000634	Lipids and lipid-like molecules	Fatty acids and conjugates	Fatty Acyls	Fatty acyls[FA]	Amino acid metabolism	Valine, leucine and isoleucine biosynthesis	map00290 Valine, leucine and isoleucine biosynthesis; map00660 C5-Branched dibasic acid metabolism; map01100 Metabolic pathways; map01210 2-Oxocarboxylic acid metabolism	Down	2552464.23649528	2692873.89655161	2529161.99025725	2490518.9369941	2752042.81326156	2601425.6897842	2603854.04152495	2587699.69020522	2360973.3083399	2843221.80751228	2612415.6278143	1870940.55435394	2189391.67690148	2241551.00317257	2211800.09475882	2347582.32925572	2584572.84108679	17890890.6337055	17764447.5289414	15250600.5001235	10981843.7682205	12067947.9435058	11894390.8142455	1825238.64099113	2321798.77759399
HMDB0000651	1.81360113029482	0.0889885907581018	0.245053316187189	GCRV_G:C_G	POS	7.239	316.24828	C17 H33 N O4	Decanoylcarnitine	4.30613465596252e-05	0.136598197072958	89.5068782039938	level2	mzCloud	NA	HMDB0000651	Lipids and lipid-like molecules	Fatty acid esters	Fatty Acyls	Fatty acyls[FA]	NA	NA	NA	Non-significant	367891.861542569	409901.097748676	436829.370248185	434044.958070248	355634.966576199	402848.003499264	424486.297143192	391146.239380359	362869.487326748	425569.996276898	411663.266100456	57339.3112521129	98003.3224940015	57654.6125261052	164687.216899458	341377.611178297	500273.163114549	181515.485027343	374180.158818685	324100.543983019	618165.444704202	465828.829757276	511605.086214356	137541.64895972	98713.6873774489
HMDB0000669	0.411646146197978	0.304752910592435	0.475047515361075	GCRV_G:C_G	NEG	2.923	151.04	C8 H8 O3	2-Hydroxyphenylacetic acid	-6.74456900640052e-05	-0.443583480460283	98.7911641763856	level2	mzCloud	C05852	HMDB0000669	Benzenoids	Phenylacetic acids	Benzene and substituted derivatives	Benzene and derivatives	Amino acid metabolism	Phenylalanine metabolism	map00360 Phenylalanine metabolism; map00643 Styrene degradation; map01100 Metabolic pathways; map01120 Microbial metabolism in diverse environments	Non-significant	827564.293736299	847824.657045824	853715.217907202	806126.871525232	792059.751977298	852285.997714637	767426.00733045	833812.601604681	790181.595795427	837271.513998757	863347.496285659	311983.311636108	354269.987600152	175672.237510378	453674.67645531	264525.113502672	364781.631655973	366071.570541392	1586316.58708755	395652.004454492	280526.95730942	374580.635370156	311454.091160145	108257.778681909	425589.892854744
HMDB0000672	1.0612446636011	0.381334832223942	0.545834338930721	GCRV_G:C_G	NEG	8.088	285.20663	C16 H30 O4	Hexadecanedioic acid	-0.00050201020121676	-1.75396550594549	95.5443864060683	level2	mzCloud	C19615	HMDB0000672	Lipids and lipid-like molecules	Fatty acids and conjugates	Fatty Acyls	Fatty acyls[FA]	Lipid metabolism	Cutin, suberine and wax biosynthesis	map00073 Cutin, suberine and wax biosynthesis; map01100 Metabolic pathways	Non-significant	1877060.88811423	1841140.09281976	1916145.476628	1886568.78657197	1852412.42723149	1874109.73696164	1875310.45003292	1875817.70845812	1853673.34648846	1899401.93290374	1869141.8091389	1676259.64247104	1848814.85048937	2004978.02049207	1355808.65609599	1456410.39229662	1390434.0749961	1734910.27347458	1558491.44579264	1591951.03404312	1625449.74057255	1662411.04276141	1896693.75592558	2050944.79335553	1745870.16168794
HMDB0000705	5.45080063814066	0.0124226056631142	0.112617751412078	GCRV_G:C_G	POS	4.692	260.18565	C13 H25 N O4	Hexanoylcarnitine	1.56654082843488e-05	0.0604425786017304	97.0079010237753	level2	mzCloud	NA	HMDB0000705	NA	NA	NA	NA	NA	NA	NA	Up	2336704.65117149	2418665.94154029	2380808.75274633	2396550.11254978	2508552.32755206	2385132.89445046	2431890.82482878	2398833.58064145	2461023.11239437	2420190.85825625	2331727.90902552	699062.679946885	805665.123381525	398595.298329477	2673367.7814311	4075903.08838516	4619388.05891238	702846.141439081	1123768.57752689	1361229.98063621	5730328.65750647	5732554.53878476	5913422.72659364	499275.887610473	1165480.77306828
HMDB0000706	0.369111613314634	0.047634984960372	0.181429821848761	GCRV_G:C_G	POS	2.616	281.11294	C13 H16 N2 O5	a-Aspartylphenylalanine	-0.00025641149153443	-0.915409035909098	69.7664708729924	level2	mzCloud	NA	HMDB0000706	Organic acids and derivatives	Amino acids, peptides, and analogues	Carboxylic acids and derivatives	Amino acids, peptides, and analogues	NA	NA	NA	Down	1247430.4844866	798622.597749013	1203071.91400708	868586.967007664	1201615.39712727	1159766.95761967	984899.357476536	1052848.9453327	823571.104014993	1215640.57458162	1159248.20642561	398890.553378719	447953.24227051	600035.130757104	821815.473052871	827966.148155284	577261.150711937	494840.113370995	568426.502589195	573912.710111101	117181.001961173	270137.93472043	216982.965649937	610542.795500361	312170.515226765
HMDB0000707	0.673418821562472	0.18463569253833	0.351901714337158	GCRV_G:C_G	NEG	1.477	179.03485	C9 H8 O4	4-Hydroxyphenylpyruvic acid	-0.00013093578124312	-0.727250270198701	95.5614734618471	level2	Decode	C01179	HMDB0000707	Benzenoids	Phenylpyruvic acid derivatives	Benzene and substituted derivatives	Benzene and derivatives	Metabolism of cofactors and vitamins	Ubiquinone and other terpenoid-quinone biosynthesis	map00130 Ubiquinone and other terpenoid-quinone biosynthesis; map00261 Monobactam biosynthesis; map00350 Tyrosine metabolism; map00400 Phenylalanine, tyrosine and tryptophan biosynthesis; map00401 Novobiocin biosynthesis; map00950 Isoquinoline alkaloid biosynthesis; map00998 Biosynthesis of various antibiotics; map01055 Biosynthesis of vancomycin group antibiotics; map01060 Biosynthesis of plant …	Non-significant	537377.128262777	521486.670387387	472475.787468471	476435.409922109	548839.839015039	500394.921752675	529127.35038949	491495.213586526	515565.030358232	623048.712814356	422703.098502885	275860.775111925	337573.526022016	457376.333956522	328858.614624993	564000.158233657	324218.193844237	1173506.23005992	1104887.94242657	786822.763007808	653748.9282106	962328.36657028	448097.481753021	150438.097805979	572427.637492163
HMDB0000710	4.59131717977879	0.00051781352709055	0.0537102080974678	GCRV_G:C_G	NEG	0.72	103.04009	C4 H8 O3	4-Hydroxybutyric acid (GHB)	1.26523783734456e-05	0.12160212728334	78.7159662867709	level2	mzCloud	C00989	HMDB0000710	Lipids and lipid-like molecules	Fatty acids and conjugates	Fatty Acyls	Fatty acyls[FA]	Carbohydrate metabolism	Butanoate metabolism	map00650 Butanoate metabolism; map00720 Carbon fixation pathways in prokaryotes; map01100 Metabolic pathways; map01120 Microbial metabolism in diverse environments; map01200 Carbon metabolism	Up	10293264.4216981	10007952.6602337	9618005.04982892	9793676.54976163	10163421.7718582	9794482.33299196	10084886.6742155	9792782.99708342	9833161.89492604	10065964.6098628	10078959.3925242	4155368.62361696	3402699.98978673	5002996.56900985	17207340.2235608	17827195.1737182	22944094.6435164	5332309.56620427	5141619.74734911	6177122.09775256	24164357.3378097	22038257.8090591	30247643.25924	3607568.36766221	3966580.92763528
HMDB0000714	0.422721891880425	0.0152454570880558	0.1188973711623	GCRV_G:C_G	NEG	4.466	178.05083	C9 H9 N O3	Hippuric acid	-0.00013941363280878	-0.7785937716047	81.5421021002529	level2	Decode	C01586	HMDB0000714	Benzenoids	Benzoic acids and derivatives	Benzene and substituted derivatives	Benzene and derivatives	NA	NA	NA	Down	338019.235622836	342082.272302541	301381.867241494	355094.621430711	328598.15457071	330017.606569161	335145.729033396	333029.665891034	331125.540473864	327537.144769712	337701.082104156	386289.446409026	325645.525234632	396459.379637835	269462.952062163	298679.09309657	356328.634869651	1844081.24458996	1680001.7510707	1149113.54563638	749434.631447937	617290.026973341	608737.824644865	630308.752496263	1061840.22612916
HMDB0000721	1.67988714854685	0.0435323967685926	0.174636032278448	GCRV_G:C_G	POS	0.95	173.09224	C7 H12 N2 O3	Glycylproline	0.00017369250704746	1.00934257389792	73.4193840372968	level2	mzCloud	NA	HMDB0000721	Organic acids and derivatives	Amino acids, peptides, and analogues	Carboxylic acids and derivatives	Amino acids, peptides, and analogues	NA	NA	NA	Up	4074410.72373766	5352404.78252523	5295280.93357022	5719384.44812139	4668311.51268668	4210091.52374791	5419030.55151009	4811716.76180947	5168310.71020008	4976246.70813095	4639865.08711084	2257281.59581676	2078492.37195417	1425082.56924409	4030602.33414535	2457180.54622514	2380308.75725323	2390503.25399092	1647642.42034926	2083615.86683329	4381118.12973377	3071303.83347272	2831446.57627919	12270153.1098982	4554541.07028937
HMDB0000730	0.423074404147365	0.0195318798126445	0.128537458275747	GCRV_G:C_G	NEG	0.868	144.06663	C6 H11 N O3	N-Isobutyrylglycine	1.0734165471149e-05	0.0739910209863204	78.8076289772208	level2	mzCloud	NA	HMDB0000730	Organic acids and derivatives	Amino acids, peptides, and analogues	Carboxylic acids and derivatives	Amino acids, peptides, and analogues	NA	NA	NA	Down	884239.163252115	944907.070350447	827023.798631904	874784.367027075	725745.801695029	859921.375656153	884620.431490893	781892.374114813	862259.876486338	853955.679467626	880587.572315992	1368713.25494088	765895.14041166	1280196.07527266	886074.174543152	883563.613073195	936621.504052402	7074530.30477978	7940875.70524591	4628667.47648804	2594214.64455157	2457048.51649499	3259641.52428728	704494.833351986	1542198.48013232
HMDB0000738	0.629913373642177	0.0594398589874107	0.200699048809068	GCRV_G:C_G	POS	3.352	118.06529	C8 H7 N	Indole	0.00016888962878169	1.44278773206155	71.029579322653	level2	BMDB	C00463	HMDB0000738	Organoheterocyclic compounds	Indoles	Indoles and derivatives	Indoles	Amino acid metabolism	Tryptophan metabolism	map00380 Tryptophan metabolism; map00400 Phenylalanine, tyrosine and tryptophan biosynthesis; map00402 Benzoxazinoid biosynthesis; map00999 Biosynthesis of various plant secondary metabolites; map01100 Metabolic pathways; map01110 Biosynthesis of secondary metabolites; map04974 Protein digestion and absorption	Non-significant	5007129.74448468	5076076.25207201	5255990.67778351	5334203.64720907	4782090.39035027	5025040.48063321	5137063.40414311	5167435.43333136	4956588.55168934	5178026.57286113	5064146.68363659	2486398.94944979	2482443.19145318	1873961.84921052	5619421.81282344	4255276.87085838	3707428.4513953	2937769.86079714	3656180.13811922	2320638.33133591	1931274.97525896	2196718.75960924	1487424.67487219	5021560.08393997	2371561.75032476
HMDB0000752	0.872312796269494	0.100896446641038	0.260605534621499	GCRV_G:C_G	POS	2.863	129.05468	C6 H10 O4	3-Methylglutaric acid	-18.0105027188647	-123310.698333069	62.6565555148054	level2	BMDB	NA	HMDB0000752	Lipids and lipid-like molecules	Fatty acids and conjugates	Fatty Acyls	Fatty acyls[FA]	NA	NA	NA	Non-significant	2407428.48762655	2670096.92121533	2354306.30068149	2496663.50919953	3408935.22285399	2658173.92706159	2844536.42741682	2501462.81662071	2522859.22398999	2145777.35412628	3349813.04834877	4084619.74197239	4442402.18348534	3359718.63982179	5584203.81633253	4096599.68433024	3010231.16077461	2432574.84315901	2107419.26870476	2069719.21396197	1850599.95255168	1882751.44439771	2032386.1168414	1444703.04534814	1639197.60239656
[truncated: 11,930 more rows]
[truncated: 22 more columns]
